# Supplementary material for: Assessment of knowledge and perceptions on leishmaniasis: An island-wide study in Sri Lanka
Source: PLoS Negl Trop Dis. 2022 Oct 13;16(10):e0010821. doi: 10.1371/journal.pntd.0010821 (PMC9560589; doi:10.1371/journal.pntd.0010821)
Supplement: S1 Table — All the data used for the analyses in this study is available through this. (XLSX) [file pntd.0010821.s001.xlsx]

## Sheet: Sheet1
ID	Case/Control	CaseControl group	Age	biol_sex	education	knowledge_name	knowledge_symp___1	knowledge_symp___2	knowledge_symp___3	knowledge_symp___4	knowledge_symp___5	knowledge_cure	knowledge_trans___1	knowledge_trans___2	knowledge_trans___3	knowledge_trans___4	knowledge_trans___5	knowledge_trans___6	knowledge_ident	knowledge_breed	knowledge_bite_time	knowledge_control___1	knowledge_control___2	knowledge_control___3	knowledge_control___4	knowledge_control___5	knowledge_control___6	knowledge_control___7	knowledge_control___8	knowledge_source___1	knowledge_source___2	knowledge_source___3	knowledge_source___4	knowledge_source___5
1	0	NC	53	2	3	4	0	0	0	0	1	0	0	0	0	1	0	0	0	0	5	1	0	0	0	0	0	0	0	0	0	0	1	0
2	0	NC	64	2	5	2	1	0	0	0	0	0	0	0	0	1	0	0	0	0	5	1	0	0	0	0	0	0	0	0	1	0	0	0
3	0	DC	44	1	4	2	1	0	0	0	0	1	0	0	0	1	0	0	0	0	5	1	0	0	0	0	0	0	0	0	0	0	1	0
4	0	DC	48	1	5		1	0	0	0	0	0	0	0	0	1	0	0	0	1	5	1	0	0	0	0	0	0	0	0	0	0	1	0
5	0	NC	60	2	5	2	1	0	0	0	0	0	0	0	0	1	0	0	0	0	5	0	1	1	0	0	0	0	0	0	1	0	1	0
6	0	DC	38	2	5	2	1	0	0	0	0	1	0	0	1	0	0	0	0	1	5	0	0	0	0	0	0	0	1	0	0	0	1	0
7	0	DC	41	2	5	2	1	0	0	0	0	1	0	0	1	0	0	0	0	1	5	0	0	0	0	0	0	1	0	0	1	0	1	0
8	0	DC	36	2	5	2	1	0	0	0	0	1	0	0	1	0	0	0	0	0	5	0	0	0	0	0	0	0	1	0	0	0	1	1
9	0	DC	47	1	5	2	1	0	0	0	0	0	0	0	0	1	0	0	1	0	5	0	0	0	0	0	0	0	1	0	0	0	1	0
10	0	NC	37	2	4	2	1	0	0	0	0	1	0	0	1	0	0	0	0	0	3	0	0	0	0	0	0	0	1	0	0	0	1	0
11	1	IC	39	1	5	2	1	0	0	0	0	1	0	0	1	0	0	0	0		5	0	0	0	0	0	0	1	0	0	0	0	1	0
12	1	IC	14	1	6	1	1	0	0	0	0	1	0	0	1	0	0	0	0	0	5	0	0	0	0	0	0	0	1	0	0	0	0	1
13	1	IC	64	1	4	4	1	0	0	0	0	1	0	0	1	0	0	0	0	0	5	0	0	0	0	0	0	0	1	0	0	0	1	0
14	1	IC	56	1	4	2	1	0	0	0	0	1	0	0	1	0	0	0	0	0	5	0	0	0	0	0	0	0	1	0	0	0	0	0
15	1	IC	60	2	4	4	1	0	0	0	0	1	0	0	0	1	0	0	0	0	5	0	0	0	0	0	0	0	1	0	0	0	1	1
16	1	IC	58	1	3	4	1	0	0	0	0	1	0	0	0	1	0	0	0	0	5	0	0	0	0	0	0	0	1	0	0	0	1	1
17	1	IC	57	2	5	2	1	0	0	0	0	1	0	0	0	1	0	0	0	0		0	0	0	0	0	0	0	1	0	0	0	0	1
18	1	IC	16	1	4	2	1	0	0	0	0	1	0	0	0	1	0	0	0	0	5	0	0	0	0	0	0	0	1	0	0	0	1	1
19	1	IC	46	1	3	2	1	0	0	0	0	1	0	0	0	1	0	0	0	0		0	0	0	0	0	0	0	1	0	0	0	0	1
20	1	IC	46	2	4	2	1	0	0	0	0	1	0	0	0	1	0	0	0	0		0	0	0	0	0	0	0	1	0	0	0	0	1
21	1	IC	58	1	1	2	1	0	0	0	0	1	0	0	0	1	0	0	0	0		0	0	0	0	0	0	0	1	0	0	0	0	1
22	1	IC	47	1	4	2	1	0	0	0	0	1	0	0	0	0	0	1	0	0	5	0	0	0	0	0	0	0	1	0	0	0	0	0
23	1	IC	69	1	4	2	1	0	0	0	0	1	0	0	0	1	0	0	0	0		0	0	0	0	0	0	0	1	0	0	0	0	1
24	1	IC	54	2	4	2	1	0	0	0	0	1	0	0	0	0	0	1	0	0	5	0	0	0	0	0	0	0	1	0	0	0	0	1
25	1	IC	66	2	2	2	1	0	0	0	0	1	0	0	0	1	0	0	0	0	5	0	0	0	0	0	0	0	1	0	0	0	1	1
26	1	IC	86	1	1	4	1	0	0	0	0	1	0	0	0	0	0	1	0	0	5	0	0	0	0	0	0	0	1	0	0	0	0	1
27	1	IC	48	2	3	2	1	0	0	0	0	1	0	0	0	1	0	0	0	0	5	0	0	0	0	0	0	0	1	0	0	0	0	1
28	1	IC	54	2	4	2	1	0	0	0	0	0	0	0	0	0	0	1	0	0		0	0	0	0	0	0	0	1	0	0	0	0	1
29	1	IC	44	2	3	4	1	0	0	0	0	1	0	0	1	0	0	0	0	0		0	0	0	0	0	0	0	1	0	0	0	1	0
30	1	IC	50	1	4	2	1	0	0	0	0	1	0	0	0	1	0	0	0	0		0	0	0	0	0	0	0	1	0	0	0	0	1
31	1	IC	67	1	3	2	1	0	0	0	0	1	0	0	0	1	0	0	0	0		0	0	0	0	0	0	0	1	0	0	0	0	1
32	1	IC	53	2	4	2	1	0	0	0	0	1	0	0	0	1	0	0	0	0	5	0	0	0	0	0	0	0	1	0	0	0	0	0
33	1	IC	36	1	5	2	1	0	0	0	0	1	0	0	0	1	0	0	0	0	5	0	0	0	0	0	0	0	1	0	0	0	1	1
34	1	IC	17	2	4	2	1	0	0	0	0	1	0	0	0	1	0	0	0	0	5	0	0	0	0	0	0	0	1	0	0	0	1	0
35	1	IC	26	1	3	2	1	0	0	0	0	1	0	0	0	1	0	0	0	0	5	0	0	0	0	0	0	0	1	0	0	0	1	0
36	1	IC	27	2	4	2	1	0	0	0	0	1	0	0	0	0	0	1	0	0	5	0	0	0	0	0	0	0	1	0	0	0	1	0
37	1	IC	42	1	4	2	1	0	0	0	0	1	0	0	0	1	0	0	0	0	5	0	0	0	0	0	0	0	1	0	0	0	0	0
38	1	IC	49	2	5	2	1	0	0	0	0	1	0	0	0	1	0	0	0	0	5	0	0	0	0	0	0	0	1	0	0	0	0	1
39	1	IC	36	1	5	2	1	0	0	0	0	1	0	0	1	0	0	0	0	0	5	0	0	0	0	0	0	0	1	0	0	0	1	0
40	1	IC	14	1	3	2	1	0	0	0	0	1	0	0	0	0	0	1	0	0	5	0	0	0	0	0	0	0	1	0	0	0	1	1
41	1	IC	15	1	3	2	1	0	0	0	0	1	0	0	1	0	0	0	0	0	3	0	0	0	0	0	0	0	1	0	0	0	0	1
42	1	IC	39	2	3	2	1	0	0	0	0	1	0	0	0	1	0	0	0	0	5	0	0	0	0	0	0	0	1	0	0	0	0	1
43	1	IC	44	2	4	2	1	0	0	0	0	1	0	0	0	1	0	0	0	0	5	0	0	0	0	0	0	0	1	0	0	0	1	0
44	1	IC	19	1	5	2	1	0	0	0	0	1	0	0	0	1	0	0	0	0	3	0	0	0	0	1	0	0	0	0	0	0	0	1
45	1	IC	61	2	2	2	1	0	0	0	0	1	0	0	1	0	0	0	0	0	5	0	0	0	0	0	0	0	1	0	0	0	0	1
46	1	IC	39	2	5	2	1	0	0	0	0	1	0	0	0	1	0	0	0	0	5	0	0	0	0	0	0	0	1	0	0	0	0	1
47	1	IC	45	1	5	2	1	0	0	0	0	1	0	0	1	0	0	0	0	0	5	0	0	0	0	0	0	0	1	0	0	0	1	1
48	1	IC	53	2	3	2	1	0	0	0	0	1	0	0	0	1	0	0	0	0	5	0	0	0	0	0	0	0	1	0	0	0	1	0
49	1	IC	18	1	5	2	1	0	0	0	0	1	0	0	1	0	0	0	0	0	5	0	0	0	0	0	0	0	1	0	0	0	0	1
50	1	IC	56	2	2	2	1	0	0	0	0	1	0	1	0	0	0	0	0	0	5	0	0	0	0	0	0	0	1	0	0	0	1	0
51	1	IC	69	2	2	2	1	0	0	0	0	1	0	1	0	0	0	0	0	0	5	0	0	0	0	0	0	0	1	0	0	0	0	1
52	1	IC	31	1	3	2	1	0	0	0	0	1	0	0	0	1	0	0	0	0	5	0	0	0	0	0	0	0	1	0	0	0	1	0
53	1	IC	45	2	3	2	1	0	0	0	0	1	0	0	0	1	0	0	0	0	5	0	0	0	0	0	0	0	1	0	0	0	1	1
54	1	IC	45	2	4	2	1	0	0	0	0	1	0	0	0	1	0	0	0	0	5	0	0	0	0	0	0	0	1	0	0	0	0	1
55	1	IC	64	1	5	2	1	0	0	0	0	1	0	0	1	0	0	0	0	0	5	0	0	0	0	0	0	0	1	0	0	0	1	0
56	1	IC	20	1	3	2	1	0	0	0	0	1	0	0	0	1	0	0	0	0	5	0	0	0	0	0	0	0	1	0	0	0	1	0
57	1	IC	58	1	4	2	1	0	0	0	0	1	0	0	0	1	0	0	0	0	5	0	0	0	0	0	0	0	1	0	0	0	0	1
58	1	IC	54	2	4	2	1	0	0	0	0	1	0	0	0	1	0	0	0	0		0	0	0	0	0	1	0	0	0	0	0	1	0
59	1	IC	50	1	3	2	1	0	0	0	0	1	0	0	1	0	0	0	0	0		0	0	0	0	0	0	0	1	0	0	0	0	1
60	1	IC	34	1	3	2	1	0	0	0	0	1	0	1	0	0	0	0	0	0		0	0	0	0	0	0	0	1	0	0	0	0	1
61	1	IC	44	1	5	2	1	0	0	0	0	1	0	0	0	1	0	0	0	0	5	0	0	0	0	0	0	0	1	0	0	0	1	1
62	1	IC	69	2	5	2	1	0	0	0	0	1	0	0	1	0	0	0	0	0	5	0	0	0	0	0	0	0	1	0	0	0	1	1
63	0	DC	59	2	3	2	1	0	0	0	0	0	0	1	0	0	0	0	0	0	5	0	0	0	0	0	0	0	1	0	1	0	0	0
64	0	DC	44	1	4	4	0	0	0	0	1	1	0	0	0	0	0	1	0	0	5	0	0	0	0	0	0	0	1	0	0	0	1	0
65	0	DC	36	2	4	2	1	0	0	0	0	1	0	0	0	0	0	1	0	0	5	0	0	0	0	0	0	0	1	0	0	0	1	0
66	0	DC	39	2	3	2	1	0	0	0	0	1	0	1	0	0	0	0	0	0	5	0	0	0	0	0	0	0	1	0	0	0	1	0
67	0	NC	35	1	4	1	1	0	0	0	0	1	0	0	0	1	0	0	0	0	5	0	0	0	0	0	0	0	1	0	0	0	1	1
68	0	NC	40	1	5	2	1	0	0	0	0	1	0	0	0	0	0	1			5	0	0	0	0	0	0	0	1	0	0	0	1	0
69	0	NC	60	1	2	2	0	0	0	0	1	1	0	0	0	0	0	1	0	0	5	0	0	0	0	0	0	0	1	0	0	0	1	0
70	0	NC	72	2	4		0	0	0	0	0		0	0	0	0	0	0				0	0	0	0	0	0	0	0	0	0	0	0	0
71	0	DC	59	2	2	4	1	0	0	0	0		0	0	0	0	0	1	0	0	5	0	0	0	0	0	0	0	1	0	0	0	1	0
72	0	DC	84	2	1		0	0	0	0	1	0	0	0	0	0	0	1	0	0	5	0	0	0	0	0	0	0	0	0	0	0	0	0
73	0	DC	40	1	4	4	0	0	0	0	0	1	0	0	0	0	0	1	0	0	5	0	0	0	0	0	0	0	1	0	0	0	1	0
74	0	DC	52	2	5	4	1	0	0	0	0	1	0	0	0	0	0	1	0	0	5	0	0	0	0	0	0	0	1	0	0	0	1	0
75	0	NC	57	1	5	2	1	0	0	0	0	0	0	0	0	1	0	0	0	0	5	0	0	0	0	0	0	0	1	0	0	0	1	0
76	1	IC	47	1	3	2	1	0	0	0	0	1	0	0	0	0	0	1	0	0	5	0	0	0	0	0	0	0	1	0	0	0	1	0
77	0	NC	32	2	5	4	0	0	0	0	1	1	0	0	0	0	0	1	0	0	5	0	0	0	0	0	0	0	1	0	0	0	1	0
78	0	NC	32	2	4	4	0	0	0	0	1	1	0	0	0	0	0	1	0	0	5	0	0	0	0	0	0	0	1	0	0	0	1	0
79	0	DC	26	2	4	4	0	0	0	0	1	0	0	0	0	0	0	1	0	0	5	0	0	0	0	0	0	0	0	0	0	0	0	0
80	0	DC	55	1	3	4	0	0	0	0	1	0	0	0	0	0	0	1	0	0	5	0	0	0	0	0	0	0	0	0	0	0	0	0
81	0	DC	67	1	4	4	1	0	0	0	0	0	0	0	0	0	0	1	0	0	5	0	0	0	0	0	0	0	1	0	0	0	1	0
82	0	DC	54	1	6	4	0	0	0	0	1	1	0	0	0	0	0	1	0	0	5	0	0	0	0	0	0	0	1	0	0	0	1	0
83	0	NC	61	1	5	2	1	0	0	0	0	1	0	0	0	0	0	1	0	0	5	0	0	0	0	0	0	0	1	0	0	0	1	0
84	0	NC	67	2	4	2	1	0	0	0	0	1	0	1	0	0	0	0	0	0	5	0	0	0	0	0	0	0	1	0	0	0	0	0
85	0	NC	17	1	5		0	0	0	0	0	1	0	0	0	1	0	0	0	0	5	0	0	0	0	0	0	0	1	0	0	0	1	0
86	0	NC	17	2	5	2	1	0	0	0	0	1	0	0	0	1	0	0	0	0		0	0	0	0	0	0	0	0	0	0	0	1	0
87	0	NC	54	1	2	3	1	0	0	0	0	1	0	0	0	1	0	0	0	0	5	0	0	0	0	0	0	0	1	0	0	0	1	0
88	1	IC	55	1	4		0	0	0	0	0		0	0	0	0	0	0				0	0	0	0	0	0	0	0	0	0	0	0	0
89	1	IC	78	1	2	2	1	0	0	0	0	1	0	0	0	0	0	1	1	0	5	0	0	0	0	0	0	0	1	0	0	0	1	0
90	0	DC	37	2	4	2	0	0	0	0	1	0	0	0	0	1	0	0	0	0	5	0	0	0	0	0	0	0	1	0	0	0	1	0
91	0	DC	60	1	6	4	1	0	0	0	0	1	0	0	0	0	0	0	0	0	5	0	0	0	0	0	0	0	1	0	0	0	1	0
92	0	DC	59	2	3	2	1	0	0	0	0	1	0	0	0	0	0	1	0	0	5	0	0	0	0	0	0	0	1	0	0	0	1	0
93	0	DC	29	2	6		0	0	0	0	0		0	0	0	0	0	0				0	0	0	0	0	0	0	0	0	0	0	0	0
94	0	NC	59	1	4	2	1	0	0	0	0	0	0	0	0	1	0	0	0	0	5	0	0	0	0	0	0	0	1	0	0	0	1	0
95	0	NC	36	1	3	3	1	0	0	0	0	1	0	0	0	0	0	0	0	0	5	0	0	0	0	0	0	0	1	0	0	0	1	0
96	0	NC	27	1	4	3	1	0	0	0	0	1	0	0	0	0	0	1	0	0	5	0	0	0	0	0	0	0	1	0	0	0	1	0
97	0	DC	81	2	4	4	0	0	0	0	1	0	0	0	0	0	0	1	0	0	5	0	0	0	0	0	0	0	0	0	0	0	0	0
98	0	DC	28	2	5	2	1	0	0	0	0	0	0	0	0	1	0	0	0	0	5	0	0	0	0	0	0	0	1	0	0	0	1	0
99	0	DC	73	1	5	3	1	0	0	0	0	1	0	0	0	0	0	1	0	0	5	0	0	0	0	0	0	0	0	0	0	0	1	0
100	0	DC	57	2	5	2	1	0	0	0	0	1	0	0	0	0	0	0	0	0	5	0	0	0	0	0	0	0	1	0	0	0	1	0
101	0	DC	59	1	3	2	1	0	0	0	0	1	0	0	0	0	0	1	0	0	5	0	0	0	0	0	0	0	0	0	0	0	1	0
102	0	NC	15	2	0		0	0	0	0	0		0	0	0	0	0	0				0	0	0	0	0	0	0	0	0	0	0	0	0
103	0	NC	39	1	4	2	0	0	0	0	0	0	0	0	0	1	0	0	0	0		0	0	0	0	0	0	0	1	0	0	0	1	0
104	0	NC	38	1	4	2	1	0	0	0	0	1	0	1	0	0	0	0	0	0	5	0	0	0	0	0	0	0	1	0	0	0	1	0
105	0	NC	31	1	4	4	0	0	0	0	1	0	0	0	0	0	0	1	0	0	5	0	0	0	0	0	0	0	1	0	0	0	1	0
106	0	DC	62	1	3	3	1	0	0	0	0	1	1	0	0	0	0	0	0	0	5	0	0	0	0	0	0	0	1	0	0	0	1	0
107	0	DC	36	1	5	2	1	0	0	0	0	0	0	0	0	1	0	0	0	0	5	0	0	0	0	0	0	0	1	0	0	0	1	0
108	0	DC	75	1	4	2	1	0	0	0	0	1	0	0	0	1	0	0	0	0	5	0	0	0	0	0	0	0	1	0	0	0	1	0
109	0	NC	60	1	4	3	0	0	0	0	0	0	0	0	0	1	0	0	0	0	5	0	0	0	0	0	0	0	1	0	0	0	1	0
110	0	NC	43	2	3	2	1	0	0	0	0	1	0	1	0	0	0	0	0	0	5	0	0	0	0	0	0	0	1	0	0	0	1	0
111	0	NC	69	2	3	2	1	0	0	0	0	1	0	1	0	1	0	0	0	0	5	0	0	0	0	0	0	0	1	0	0	0	1	0
112	0	NC	42	2	4	3	0	0	0	0	1	1	0	0	0	0	0	1	0	0	5	0	0	0	0	0	0	0	1	0	0	0	1	0
113	0	NC	68	1	5	3	1	0	0	0	0	1	0	0	0	0	0	1	0	0	5	0	0	0	0	0	0	0	1	0	0	0	1	0
114	0	DC	66	1	2	2	1	0	0	0	0	0	0	0	0	0	0	1	0	0	5	0	0	0	0	0	0	0	1	0	0	0	1	0
115	0	DC	44	1	4	4	0	0	0	0	1	0	0	0	0	0	0	1	0	0	5	0	0	0	0	0	0	0	1	0	0	0	0	0
116	0	DC	55	2	3	4	0	0	0	0	1	0	0	0	0	0	0	1	0	0	5	0	0	0	0	0	0	0	1	0	0	0	1	0
117	0	DC	53	2	4	2	1	0	0	0	0	1	0	0	0	0	0	1	0	0	5	0	0	0	0	0	0	0	1	0	0	0	1	0
118	0	DC	45	1	5	2	1	0	0	0	0	1	0	0	0	1	0	0	0	0	5	0	0	0	0	0	0	0	1	0	0	0	1	0
119	0	NC	50	2	5	4	0	0	0	0	1	0	0	0	1	0	0	0	0	0		0	0	0	0	0	0	0	1	0	0	0	1	0
120	0	NC	62	2	3	4	0	0	0	0	0	0	0	0	0	0	0	1	0	0	5	0	0	0	0	0	0	0	1	0	0	0	0	0
121	0	DC	60	1	4	2	1	0	0	0	0	0	0	0	1	0	0	0	0	0	5	0	0	0	0	0	0	0	1	0	0	0	1	0
122	1	IC	53	2	4	4	0	0	0	0	1	0	0	0	1	0	0	0	0	0	5	0	0	0	0	0	0	0	1	0	0	0	1	0
123	0	DC	26	2	4	4	0	0	0	0	1	0	0	0	0	0	0	1	0	0	5	0	0	0	0	0	0	0	1	0	0	0	0	1
124	0	DC	46	1	3	2	1	0	0	0	0	1	0	0	0	0	0	1	0	0	5	0	0	0	0	0	0	0	1	0	0	0	1	0
125	0	DC	26	1	4	3	0	0	0	0	1		0	0	0	0	0	1	0	0	5	0	0	0	0	0	0	0	1	0	0	0	1	0
126	0	DC	22	2	4	2	1	0	0	0	0	1	0	0	0	0	0	1	0	0	5	0	0	0	0	0	0	0	1	0	0	0	1	0
127	0	DC	19	2	4	2	1	0	0	0	0	1	0	0	0	0	0	1	0	0	5	0	0	0	0	0	0	0	1	0	0	0	1	0
128	0	DC	62	1	4	2	0	0	0	0	0	1	0	0	0	0	0	1	0	0	5	0	0	0	0	0	0	0	1	0	0	0	1	0
129	0	NC	34	1	4	4	0	0	0	0	1	0	0	0	1	0	0	0	0	0	5	0	0	0	0	0	0	0	1	0	0	0	1	0
130	0	NC	53	2	3	4	0	0	0	0	1	0	0	0	0	0	0	1	0	0	5	0	0	0	0	0	0	0	1	0	0	0	1	0
131	0	NC	22	1	5	2	1	0	0	0	0	1	0	0	0	0	0	1	0	0	5	0	0	0	0	0	0	0	1	0	0	0	1	0
132	0	NC	53	2	4	4	0	0	0	0	1	1	0	0	0	0	0	1	0	0	5	0	0	0	0	0	0	0	1	0	0	0	1	0
133	0	NC	37	1	5	2	1	0	0	0	0	1	0	0	0	0	0	1	0	0	5	0	0	0	0	0	0	0	1	0	0	0	1	0
134	0	DC	52	2	2	4	0	0	0	0	1	0	0	0	0	0	0	1	0	0	5	0	0	0	0	0	0	0	1	0	0	0	1	0
135	0	DC	42	2	4	2	1	0	0	0	0	1	0	0	0	0	0	1	0	0	5	0	0	0	0	0	0	0	1	0	0	0	1	0
136	0	DC	46	1	4	2	0	0	0	0	1	1	0	0	0	0	0	1	0	0	5	0	0	0	0	0	0	0	1	0	0	0	1	0
137	0	DC	39	2	0		0	0	0	0	0		0	0	0	0	0	0				0	0	0	0	0	0	0	0	0	0	0	0	0
138	0	DC	47	2	4	2	0	0	0	0	1	0	0	0	0	0	0	1	0	0	5	0	0	0	0	0	0	0	1	0	0	0	1	0
139	0	DC	37	2	3	4	0	0	0	0	1	0	0	0	0	0	0	1	0	0	5	0	0	0	0	0	0	0	1	0	0	0	0	0
140	0	DC	33	1	4	2	1	0	0	0	0	1	0	0	0	0	0	1	0	0	5	0	0	0	0	0	0	0	1	0	0	0	1	0
141	0	DC	50	2	4	4	0	0	0	0	1	0	0	0	0	0	0	1	0	0	5	0	0	0	0	0	0	0	1	0	0	0	1	0
142	0	DC	60	1	5	4	0	0	0	0	1	1	0	0	0	0	0	1	0	0	5	0	0	0	0	0	0	0	1	0	0	0	1	0
143	0	DC	38	1	3	3	1	0	0	0	0	1	0	0	1	0	0	0	0	0		0	0	0	0	0	0	0	1	0	0	0	1	0
144	0	DC	29	2	5	2	1	0	0	0	0	1	0	0	0	0	0	1	0	0	5	0	0	0	0	0	0	0	1	0	0	0	0	0
145	0	DC	66	1	3	4	0	0	0	0	1	1	0	0	0	0	0	1	0	0	5	0	0	0	0	0	0	0	1	0	0	0	1	0
146	0	DC	66	1	0		0	0	0	0	0		0	0	0	0	0	0				0	0	0	0	0	0	0	0	0	0	0	0	0
147	0	DC	34	2	3	4	0	0	0	0	1	1	0	0	0	0	0	1	0	0	5	0	0	0	0	0	0	0	1	0	0	0	1	0
148	0	NC	37	1	4	2	1	0	0	0	0	0	0	0	0	0	0	1	0	0	5	0	0	0	0	0	0	0	1	0	0	0	1	0
149	0	NC	44	1	5	2	1	0	0	0	0	0	0	0	0	0	0	1	0	0	5	0	0	0	0	0	0	0	1	0	0	0	1	0
150	0	NC	39	2	4		0	0	0	0	0		0	0	0	0	0	0				0	0	0	0	0	0	0	0	0	0	0	0	0
151	0	NC	59	2	4	3	1	0	0	0	0	1	0	0	0	0	0	1	0	0	5	0	0	0	0	0	0	0	1	0	0	0	1	0
152	0	NC	65	2	3	2	1	0	0	0	0	1	0	0	1	0	0	0	0	0	5	0	0	0	0	0	0	0	1	0	0	0	1	0
153	0	DC	66	1	3	3	0	0	0	0	1	0	0	0	1	0	0	0	0	0	5	0	0	0	0	0	0	0	1	0	0	0	1	0
154	0	DC	27	1	4	4	1	0	0	0	0	1	0	0	0	0	0	1	0	0	5	0	0	0	0	0	0	0	1	0	0	0	1	0
155	1	IC	51	1	4	2	1	0	0	0	0	1	0	0	0	0	0	1	0	0	5	0	0	0	0	0	0	0	1	0	0	0	1	0
156	0	NC	43	1	5	2	1	0	0	0	0	0	0	0	0	0	0	1	0	0	5	0	0	0	0	0	0	0	1	0	0	0	1	0
157	0	NC	59	2	5	2	1	0	0	0	0	0	0	0	0	1	0	0	0	0	5	0	0	0	0	0	0	0	1	0	0	0	1	0
158	0	NC	55	2	5	2	1	0	0	0	0	1	0	0	0	0	0	1	0	0	5	0	0	0	0	0	0	0	1	0	0	0	1	0
159	0	NC	70	1	4	2	1	0	0	0	0	1	0	0	0	0	0	1	0	0	5	0	0	0	0	0	0	0	1	0	0	0	1	0
160	0	NC	38	1	4	2	1	0	0	0	0	1	0	0	0	0	0	1	0	0	5	0	0	0	0	0	0	0	1	0	0	0	0	0
161	0	DC	52	2	5	4	0	0	0	0	1	0	0	0	1	0	0	0	0	0	5	0	0	0	0	0	0	0	1	0	0	0	1	0
162	0	DC	65	2	3	2	1	0	0	0	0	1	0	0	0	0	0	1	0	0	5	0	0	0	0	0	0	0	1	0	0	0	1	0
163	0	DC	29	2	5	2	1	0	0	0	0	1	0	0	0	0	0	1	0	0	5	0	0	0	0	0	0	0	1	0	0	0	1	0
164	0	DC	43	1	3	4	1	0	0	0	0	1	0	0	0	0	0	1	0	0	5	0	0	0	0	0	0	0	1	0	0	0	1	0
165	0	NC	57	2	4	3	1	0	0	0	0	0	0	0	1	0	0	0	0	0	5	0	0	0	0	0	0	0	1	0	0	0	1	0
166	0	NC	30	1	5	3	1	0	0	0	0	1	0	0	1	0	0	0	0	0	5	0	0	0	0	0	0	0	1	0	0	0	1	0
167	0	NC	63	1	3	2	1	0	0	0	0	1	0	1	0	0	0	1	0	0	5	0	0	0	0	0	0	0	1	0	0	0	1	0
168	0	NC	38	1	4	2	1	0	0	0	0	1	0	0	0	0	0	1	0	0	5	0	0	0	0	0	0	0	1	0	0	0	1	0
169	0	NC	37	2	3	4	1	0	0	0	0	1	0	0	0	0	0	1	0	0	5	0	0	0	0	0	0	0	1	0	0	0	1	0
170	0	DC	58	1	5	2	1	0	0	0	0	0	0	0	1	0	0	0	0	0	5	0	0	0	0	0	0	0	1	0	0	0	1	0
171	0	DC	79	1	3	2	1	0	0	0	0	1	0	0	0	0	0	1	0	0	5	0	0	0	0	0	0	0	1	0	0	0	1	0
172	0	NC	71	1	3	3	0	0	0	0	1	0	0	0	1	0	0	0	0	0	5	0	0	0	0	0	0	0	1	0	0	0	1	0
173	0	NC	70	2	2	2	1	0	0	0	0	1	0	0	0	0	0	1	0	0	5	0	0	0	0	0	0	0	1	0	0	0	1	0
174	0	NC	59	2	3	2	1	0	0	0	0	1	0	0	0	0	0	1	0	0	5	0	0	0	0	0	0	0	1	0	0	0	1	0
175	0	DC	51	1	2	2	1	0	0	0	0	1	0	0	0	0	0	1	0	0	5	0	0	0	0	0	0	0	1	0	0	0	1	0
176	0	DC	43	2	2		0	0	0	0	1		0	0	0	0	0	1	0	0	5	0	0	0	0	0	0	0	1	0	0	0	1	0
177	0	DC	41	2	3	2	1	0	0	0	1	0	0	0	0	1	0	0	0	0	4	0	0	0	0	0	0	0	1	0	0	0	1	0
178	0	DC	44	2	3	2	1	0	0	0	0	1	0	0	0	0	0	1	0	0	5	0	0	0	0	0	0	0	1	0	0	0	1	0
179	0	DC	29	2	5	1	1	0	0	0	0	1	0	0	0	1	0	0	0	0	5	0	0	0	0	0	0	0	1	0	0	0	1	0
180	0	DC	52	2	5	2	1	0	0	0	0	0	0	0	1	0	0	0	0	0	5	0	0	0	0	0	0	0	1	0	0	0	0	0
181	0	DC	74	2	3	4	1	0	0	0	0	1	0	0	0	0	0	1	0	0	5	0	0	0	0	0	0	0	1	0	0	0	1	0
182	0	DC	32	2	4	4	1	0	0	0	0	0	0	0	0	0	0	1	0	0	5	0	0	0	0	0	0	0	1	0	0	0	1	0
183	0	NC	40	2	4	3	1	0	0	0	0	1	0	0	1	0	0	0	0	0	5	0	0	0	0	0	0	0	1	0	0	0	1	0
184	0	NC	56	2	4	3	1	0	0	0	0	0	0	0	1	0	0	0	0	0	5	0	0	0	0	0	0	0	1	0	0	0	1	0
185	0	NC	66	2	4	2	1	0	0	0	0	1	0	0	0	0	0	1	0	0	5	0	0	0	0	0	0	0	1	0	0	0	1	0
186	0	DC	31	2	5	2	1	0	0	0	0	1	0	0	0	0	0	1	0	0	5	0	0	0	0	0	0	0	1	0	0	0	1	0
187	0	DC	41	2	4	2	1	0	0	0	0	1	0	0	0	0	0	1	0	0	5	0	0	0	0	0	0	0	1	0	0	0	1	0
188	0	NC	80	2	4	4	0	0	0	0	1	0	0	0	0	0	0	1	0	0	5	0	0	0	0	0	0	0	1	0	0	0	0	0
189	0	NC	43	1	4	2	1	0	0	0	0		0	0	0	1	0	0	0	0	5	0	0	0	0	0	0	0	1	0	0	0	1	0
190	0	NC	41	2	4	2	1	0	0	0	0	1	0	0	0	0	0	1	0	0	5	0	0	0	0	0	0	0	1	0	0	0	1	0
191	0	DC	54	2	4	2	1	0	0	0	0	1	0	0	1	0	0	0	0	0	5	0	0	0	0	0	0	0	1	0	0	0	0	0
192	0	DC	52	2	3	2	1	0	0	0	0	1	0	0	0	0	0	1	0	0	5	0	0	0	0	0	0	0	1	0	0	0	1	0
193	0	DC	51	2	0	2	1	0	0	0	0	1	0	0	0	0	0	1	0	0	5	0	0	0	0	0	0	0	1	0	0	0	0	0
194	0	DC	26	1	3	2	1	0	0	0	0	1	0	0	0	0	0	1	0	0	5	0	0	0	0	0	0	0	1	0	0	0	1	0
195	0	NC	40	2	5	2	1	0	0	0	0	1	0	0	0	1	0	0	0	0	5	0	0	0	0	0	0	0	1	0	0	0	1	0
196	0	NC	23	1	5	2	1	0	0	0	0	0	0	0	0	1	0	0	0	0	5	0	0	0	0	0	0	0	1	0	0	0	1	0
197	0	NC	26	2	5	2	1	0	0	0	0	1	1	0	0	0	0	0	0	0	5	0	0	0	0	0	0	0	1	0	0	0	1	0
198	0	DC	49	2	6	3	0	0	0	0	1	0	0	0	0	0	0	1	0	0	5	0	0	0	0	0	0	0	1	0	0	0	1	0
199	0	DC	43	1	5	3	1	0	0	0	0	1	0	0	0	0	0	1	0	0	5	0	0	0	0	0	0	0	1	0	0	0	1	0
200	0	NC	63	2	3	2	1	0	0	0	0		0	0	0	0	0	1	0	0	5	0	0	0	0	0	0	0	1	0	0	0	1	0
201	0	DC	29	2	5	2	1	0	0	0	0	1	0	0	0	0	0	1	0	0	5	0	0	0	0	0	0	0	1	0	0	0	1	0
202	0	NC	22	1	5	4	0	0	0	0	1	0	0	0	0	0	0	1	0	0	5	0	0	0	0	0	0	0	1	0	0	0	1	0
203	0	NC	40	1	4	2	1	0	0	0	0	1	0	0	0	0	0	1	0	0	5	0	0	0	0	0	0	0	1	0	0	0	1	0
204	0	NC	30	2	5	2	1	0	0	0	0	1	0	0	0	0	0	1	0	0	5	0	0	0	0	0	0	0	1	0	0	0	1	0
205	0	DC	62	1	3	2	1	0	0	0	0	1	0	0	0	0	0	1	0	0	5	0	0	0	0	0	0	0	1	0	0	0	1	0
206	0	DC	73	1	2	1	1	0	0	0	0	1	0	0	0	0	0	1	0	0	5	0	0	0	0	0	0	0	1	0	0	0	1	0
207	0	DC	74	2	3	2	1	0	0	0	0	1	0	0	0	0	0	1	0	0	5	0	0	0	0	0	0	0	1	0	0	0	1	0
208	0	NC	57	2	3	3	0	0	0	0	1	1	0	0	0	0	0	1	0	0	5	0	0	0	0	0	0	0	1	0	0	0	1	0
209	0	NC	25	1	4	4	0	0	0	0	1	0	0	0	0	0	0	1	0	0	5	0	0	0	0	0	0	0	1	0	0	0	1	0
210	0	DC	80	2	5	2	1	0	0	0	0	1	0	0	1	0	0	0	0	0	5	0	0	0	0	0	0	0	1	0	0	0	1	0
211	0	DC	68	2	2	2	1	0	0	0	0	1	0	0	0	0	0	1	0	0	5	0	0	0	0	0	0	0	1	0	0	0	1	0
212	0	DC	66	2	2	2	1	0	0	0	0	1	0	0	0	0	0	1	0	0	5	0	0	0	0	0	0	0	1	0	0	0	1	0
213	0	DC	40	2	4	4	0	0	0	1	0	1	0	0	0	0	0	1	0	0	5	0	0	0	0	0	0	0	1	0	0	0	1	0
214	0	NC	56	2	3	2	1	0	0	0	0	0	0	0	0	1	0	0	0	0	5	0	0	0	0	0	0	0	1	0	0	0	1	0
215	0	NC	63	1	3	1	1	0	0	0	0	1	0	0	0	0	0	1	0	0	5	0	0	0	0	0	0	0	1	0	0	0	1	0
216	0	NC	42	2	3	1	1	0	0	0	0	1	0	0	0	0	0	1	0	0	5	0	0	0	0	0	0	0	1	0	0	0	1	0
217	0	NC	77	2	4	2	1	0	0	0	0	1	0	0	0	0	0	1	0	0	5	0	0	0	0	0	0	0	1	0	0	0	1	0
218	0	DC	50	2	3	4	1	0	0	0	0	1	0	0	0	0	0	1	0	0	5	0	0	0	0	0	0	0	1	0	0	0	1	0
219	0	DC	68	2	3	4	0	0	0	0	1	0	0	0	0	0	0	1	0	0	5	0	0	0	0	0	0	0	1	0	0	0	1	0
220	0	DC	56	1	3	2	1	0	0	0	0	1	0	0	0	0	0	1	0	0	5	0	0	0	0	0	0	0	1	0	0	0	1	0
221	0	NC	26	1	4	2	1	0	0	0	0	1	0	1	0	0	0	0	0	0	5	0	0	0	0	0	0	0	1	0	0	0	1	1
222	0	DC	53	1	5	2	1	0	0	0	0	1	0	0	0	0	0	1	0	0	5	0	0	0	0	0	0	0	1	0	0	0	1	0
223	0	NC	65	1	2	2	1	0	0	0	0	1	0	0	0	1	0	0	0	0	5	0	0	0	0	0	0	0	1	0	0	0	1	0
224	0	NC	65	1	3	4	1	0	0	0	0	1	0	0	0	0	0	1	0	0	5	0	0	0	0	0	0	0	1	0	0	0	1	0
225	0	NC	37	2	5	2	1	0	0	0	0	1	0	0	1	0	0	0	1	0	5	0	0	0	0	0	0	0	1	0	0	0	1	0
226	0	DC	62	1	4	2	1	0	0	0	0	1	0	0	0	1	0	0	0	0	5	0	0	0	0	0	0	0	1	0	0	0	1	0
227	0	DC	68	2	5	2	1	0	0	0	0	1	0	0	0	0	0	1	0	0	5	0	0	0	0	0	0	0	1	0	0	0	1	0
228	0	DC	54		4	2	1	0	0	0	0	1	0	0	0	0	0	1	0	0	5	0	0	0	0	0	0	0	1	0	0	0	1	0
229	0	DC	66	2	2		0	0	0	0	0		0	0	0	0	0	0				0	0	0	0	0	0	0	1	0	0	0	0	0
230	0	NC	31	2	4	2	1	0	0	0	0	0	0	0	0	0	0	1	0	0	5	0	0	0	0	0	0	0	1	0	0	0	1	0
231	0	NC	49	1	0	2	1	0	0	0	0	0	0	0	0	0	0	1	0	0	5	0	0	0	0	0	0	0	1	0	0	0	1	0
232	0	NC	21	2	5	4	1	0	0	0	0	1	0	0	0	0	0	1	0	0	5	0	0	0	0	0	0	0	1	0	0	0	1	0
233	0	NC	74	2	2	2	1	0	0	0	0	1	0	0	0	0	0	1	0	0	5	0	0	0	0	0	0	0	1	0	0	0	1	0
234	0	NC	47	1	4	4	0	0	0	0	1	1	0	0	0	0	0	1	0	0	5	0	0	0	0	0	0	0	1	0	0	0	1	0
235	0	DC	52	2	4	3	0	0	0	0	1	0	0	0	1	0	0	1	0	0	5	0	0	0	0	0	0	0	1	0	0	0	0	0
236	0	NC	40	2	4	2	1	0	0	0	0	0	0	0	0	0	0	1	0	0	5	0	0	0	0	0	0	0	1	0	0	0	1	0
237	0	NC	36	2	5	2	0	0	0	0	1		0	0	0	1	0	0	0	0	5	0	0	0	0	0	0	0	1	0	0	0	1	0
238	0	NC	45	2	2	2	1	0	0	0	0		0	0	0	1	0	0	0	0	5	0	0	0	0	0	0	0	1	0	0	0	1	0
239	0	NC	62	1	3	4	0	0	0	0	1	0	0	0	1	0	0	0	0	0	5	0	0	0	0	0	0	0	1	0	0	0	1	0
240	0	NC	16	1	4	4	0	0	0	0	1	0	0	0	0	0	0	1	0	0	5	0	0	0	0	0	0	0	1	0	0	0	1	0
241	0	DC	71	1	3	2	1	0	0	0	0	1	0	0	0	1	0	0	0	0	5	0	0	0	0	0	0	0	1	0	0	0	1	0
242	0	DC	55	1	3	2	1	0	0	0	0	1	0	0	0	0	0	1	0	0	5	0	0	0	0	0	0	0	1	0	0	0	0	0
243	0	DC	65	2	3	3	0	0	0	0	1		0	0	1	0	0	0	0	0	5	0	0	0	0	0	0	0	1	0	0	0	0	0
244	0	DC	34	2	4	4	0	0	0	0	1	0	0	0	1	0	0	0	0	0	5	0	0	0	0	0	0	0	1	0	0	0	1	0
245	0	DC	40	2	4	2	1	0	0	0	0	1	0	0	1	0	0	0	0	0	5	0	0	0	0	0	0	0	1	0	0	0	1	0
246	0	DC	30	2	5	3	0	0	0	0	1	0	0	0	1	0	0	0	0	0	5	0	0	0	0	0	0	0	1	0	0	0	1	0
247	0	DC	26	2	6	4	0	0	0	0	1	0	0	0	1	0	0	0	0	0	5	0	0	0	0	0	0	0	0	0	0	0	1	0
248	0	DC	21	2	6	3	0	0	0	0	1	1	0	0	1	0	0	0	0	0	5	0	0	0	0	0	0	0	0	0	0	0	1	0
249	0	NC	41	2	5	2	1	0	0	0	0	1	0	0	1	0	0	0	0	0	5	0	0	0	0	0	0	0	1	0	0	0	1	0
250	0	NC	45	2	5	4	0	0	0	0	1		0	0	1	0	0	0	0	0	5	0	0	0	0	0	0	0	1	0	0	0	1	0
251	0	NC	20	2	5	4	1	0	0	0	0	0	0	0	0	0	0	1	0	0	5	0	0	0	0	0	0	0	1	0	0	0	1	0
252	0	NC	40	1	3	3	0	0	0	0	1	0	0	0	1	0	0	0	0	0	5	0	0	0	0	0	0	0	1	0	0	0	1	0
253	1	IC	43	2	1	2	1	0	0	0	0	1	0	0	0	0	0	1	0	0	5	0	0	0	0	0	0	0	1	0	0	0	1	0
254	0	NC	64	2	3	4	0	0	0	0	1	0	0	0	0	0	0	1	0	0	5	0	0	0	0	0	0	0	0	0	0	0	0	0
255	0	NC	30	2	6	2	1	0	0	0	0	0	0	0	0	1	0	0	0	0	5	0	0	0	0	0	0	0	1	0	0	0	1	0
256	0	DC	59	2	3	2	1	0	0	0	0	1	0	0	0	1	0	0	0	0	5	0	0	0	0	0	0	0	1	0	0	0	1	0
257	0	DC	25	2	4	2	1	0	0	0	0	1	0	1	0	1	0	0	0	0	5	0	0	0	0	0	0	0	1	0	0	0	1	0
258	0	DC	41	2	4	2	1	0	0	0	0	0	0	1	0	0	0	0	0	0	5	0	0	0	0	0	0	0	1	0	0	0	1	0
259	0	DC	17	2	4		0	0	0	0	0		0	0	0	0	0	0				0	0	0	0	0	0	0	0	0	0	0	0	0
260	0	DC	44	2	3	2	1	0	0	0	0	1	0	0	0	1	0	0	0	0	5	0	0	0	0	0	0	0	0	0	0	0	1	0
261	1	IC	38	1	4	2	1	0	0	0	0	1	0	0	0	1	0	0	0	0	5	0	0	0	0	0	0	0	1	0	0	0	1	0
262	0	NC	53	2	4	4	0	0	0	0	1	1	0	0	0	0	0	1	0	0	5	0	0	0	0	0	0	0	1	0	0	0	1	0
263	0	NC	20	2	5	4	0	0	0	0	1		0	0	0	0	0	1	0	0	5	0	0	0	0	0	0	0	1	0	0	0	1	0
264	0	NC	37	2	5	2	0	0	0	0	1	0	0	0	0	0	0	1	0	0	5	0	0	0	0	0	0	0	1	0	0	0	0	0
265	0	NC	64	1	1	3	0	0	0	0	1	0	0	0	0	0	0	1	0	0	5	0	0	0	0	0	0	0	1	0	0	0	1	0
266	0	DC	53	1	3	2	0	0	0	0	1	0	0	0	0	0	0	1	0	0	5	0	0	0	0	0	0	0	1	0	0	0	1	0
267	0	DC	49	2	4	2	1	0	0	0	0	1	0	0	0	1	0	0	0	0	5	0	0	0	0	0	0	0	1	0	0	0	0	0
268	0	DC	64	2	3	2	0	0	0	0	1	0	0	0	0	1	0	0	0	0	5	0	0	0	0	0	0	0	1	0	0	0	1	0
269	0	DC	65	2	2	2	0	0	0	0	1	0	0	0	0	0	0	1	0	0	5	0	0	0	0	0	0	0	1	0	0	0	1	0
270	0	DC	48	2	4	2	1	0	0	0	0	1	0	0	0	1	0	0	0	0	5	0	0	0	0	0	0	0	1	0	0	0	1	0
271	1	IC	33	1	4	2	1	0	0	0	0	1	0	0	0	1	0	0	0	0	5	0	0	0	0	0	0	0	1	0	0	0	1	0
272	0	NC	55	2	4	2	1	0	0	0	0	1	0	0	1	0	0	0	0	0	5	0	0	0	0	0	0	0	1	0	0	0	0	0
273	0	NC	56	1	2	2	1	0	0	0	0	1	0	0	0	1	0	0	0	0	5	0	0	0	0	0	0	0	1	0	0	0	1	0
274	0	NC	49	2	3	2	0	0	0	0	1	0	0	0	0	1	0	0	0	0	5	0	0	0	0	0	0	0	1	0	0	0	1	0
275	0	NC	61	1	2	2	1	0	0	0	0	1	0	0	0	1	0	0	0	0	5	0	0	0	0	0	0	0	1	0	0	0	1	0
276	0	NC	25	2	3	2	1	0	0	0	0	1	0	0	0	1	0	0	0	0	5	0	0	0	0	0	0	0	1	0	0	0	1	0
277	0	NC	54	2	3	4	0	0	0	0	1	1	0	0	0	0	0	1	0	0	5	0	0	0	0	0	0	0	1	0	0	0	1	0
278	0	DC	73	2	5	2	1	0	0	0	0	0	0	0	0	0	0	1	0	0	5	0	0	0	0	0	0	0	1	0	0	0	0	0
279	0	DC	30	1	3	2	1	0	0	0	0	0	0	0	0	1	0	1	0	0	5	0	0	0	0	0	0	0	1	0	0	1	0	0
280	0	DC	31	2	6	2	1	0	0	0	0	1	0	0	0	1	0	0	0	0	5	0	0	0	0	0	0	0	1	0	0	0	1	0
281	0	NC	49	2	4	2	0	0	0	0	0	1	0	0	0	1	0	0	0	0	5	0	0	0	0	0	0	0	0	0	0	0	0	0
282	0	NC	45	1	3	2	1	0	0	0	0	1	0	0	0	1	0	0	0		5	0	0	0	0	0	0	0	1	0	0	0	1	0
283	0	NC	58	1	3	2	1	0	0	0	0	0	0	0	0	0	0	0	0	0	5	0	0	0	0	0	0	0	1	0	0	0	1	0
284	0	NC	25	2	2	2	1	0	0	0	0	1	0	1	0	1	0	0	0	0	5	0	0	0	0	0	0	0	1	0	0	0	1	0
285	0	DC	18	1	6	2	1	0	0	0	0	0	0	0	0	1	0	0	0	0	5	0	0	0	0	0	0	0	1	0	0	0	1	0
286	0	DC	43	1	4	4	0	0	0	0	1	0	0	0	0	0	0	1	0	0	5	0	0	0	0	0	0	0	0	0	0	0	1	0
287	0	DC	48	2	5	2	1	0	0	0	0	1	0	0	0	1	0	0	0	0	5	0	0	0	0	0	0	0	1	0	0	0	1	0
288	0	DC	16	2	4	2	1	0	0	0	0	1	0	0	0	1	0	0	0	0	5	0	0	0	0	0	0	0	1	0	0	0	1	0
289	0	DC	57	2	3	4	0	0	0	0	1	0	0	0	0	0	0	1	0	0	5	0	0	0	0	0	0	0	1	0	0	0	1	0
290	1	IC	52	2	4	2	1	0	0	0	0	1	0	0	0	0	0	1	0	0	5	0	0	0	0	0	0	0	1	0	0	0	1	0
291	0	NC	61	1	4		0	0	0	0	0		0	0	0	0	0	0				0	0	0	0	0	0	0	0	0	0	0	0	0
292	0	NC	34	2	5	1	1	0	0	0	0	1	0	0	0	1	0	0	0	0	5	0	0	0	0	0	0	0	1	0	0	1	1	0
293	0	NC	65	1	4	2	1	0	0	0	0	0	0	1	0	1	0	0	0	0	5	0	0	0	0	0	0	0	1	0	0	0	1	0
294	0	NC	46	1	2	4	0	0	0	0	1	0	0	0	0	0	0	1	0	0	5	0	0	0	0	0	0	0	1	0	0	0	1	0
295	0	NC	27	2	5	2	0	0	0	0	1	0	0	0	0	0	0	1	0	0	5	0	0	0	0	0	0	0	1	0	0	0	1	0
296	0	NC	33	1	5	2	1	0	0	0	0	1	0	0	0	1	0	0	0	0	5	0	0	0	0	0	0	0	1	0	0	0	1	0
297	0	DC	69	1	3	2	1	0	0	0	0	1	0	0	0	1	0	0	0	0	5	0	0	0	0	0	0	0	1	0	0	0	1	0
298	0	DC	60	1	3	3	0	0	0	0	1		0	0	0	0	0	1	0	0	5	0	0	0	0	0	0	0	1	0	0	0	0	0
299	0	DC	32	2	1	2	1	0	0	0	0	1	0	0	0	0	0	1	0	0	5	0	0	0	0	0	0	0	1	0	1	1	0	0
300	0	DC	47	2	3	2	0	0	0	0	1		0	0	0	0	0	0	0	0	5	0	0	0	0	0	0	0	1	0	0	0	0	1
301	1	IC	69	2	3	2	1	0	0	0	0	1	0	0	0	1	0	0	0	0	5	0	0	0	0	0	0	0	1	0	0	0	1	1
302	0	NC	48	2	6	2	1	0	0	0	0	1	0	0	0	1	0	0	0	0	5	0	0	0	0	0	0	0	1	0	0	0	1	0
303	0	NC	42	2	5	2	1	0	0	0	0	1	0	0	0	1	0	0	0	0	5	0	0	0	0	0	0	0	1	0	0	0	1	0
304	0	NC	42	1	4	2	1	0	0	0	0	1	0	0	0	1	0	0	0	0	5	0	0	0	0	1	0	0	0	0	0	1	0	0
305	0	NC	17	2	5	2	1	0	0	0	0	1	0	0	0	1	0	0	0	0	5	0	0	0	0	1	1	0	0	0	0	1	0	0
306	0	NC	21	2	5	2	1	0	0	0	0	1	0	0	0	1	0	0	0	0	5	0	0	0	0	0	0	0	1	0	0	1	0	1
307	0	DC	61	2	5	2	1	0	0	0	0	1	0	0	0	1	0	0	0	0	5	0	0	0	0	0	0	0	1	0	0	0	0	0
308	0	DC	54	1	3	3	1	0	0	0	0	1	0	0	0	1	0	0	0	0	5	0	0	0	0	0	0	0	1	0	0	0	0	0
309	0	DC	60	2	4	4	0	0	0	0	1	0	0	0	0	0	0	1	0	0	5	0	0	0	0	0	0	0	1	0	0	0	0	0
310	0	DC	22	2	5	2	0	0	0	0	1	0	0	0	0	0	0	1	0	0	5	0	0	0	0	0	0	0	1	0	0	0	1	0
311	0	NC	47	2	5	2	1	0	0	0	0	1	0	0	0	1	0	0	0	0	5	0	0	0	0	0	0	0	1	0	0	0	1	0
312	0	NC	19	2	5	2	1	0	0	0	0	1	0	0	0	1	0	0	0	0	5	0	0	0	0	0	0	0	1	0	0	0	0	0
313	0	NC	61	1	2	2	1	0	0	0	0	1	0	0	0	1	0	0	0	0	5	0	0	0	0	0	0	0	0	0	0	0	1	0
314	0	NC	35	1	4	2	1	0	0	0	0	1	0	0	0	1	0	0	0	0	5	0	0	0	0	0	0	0	1	0	1	0	1	0
315	0	NC	74	1	1	2	1	0	0	0	0	1	0	0	0	1	0	0	0	0	5	0	0	0	0	0	0	0	1	0	0	0	1	0
316	0	DC	67	2	4	2	1	0	0	0	0	0	0	0	0	1	0	0	0	0	5	0	0	0	0	0	0	0	1	0	0	1	0	0
317	0	DC	54	2	5	2	1	0	0	0	0	0	0	0	0	1	0	0	0	0	5	0	0	0	0	0	0	0	1	0	0	1	1	0
318	0	DC	55	1	5	2	1	0	0	0	0	0	0	0	0	1	0	0	0	0	2	0	0	0	0	0	0	0	1	0	0	1	0	0
319	0	DC	53	1	3	4	0	0	0	0	1	0	0	0	0	0	0	1	0	0	5	0	0	0	0	0	0	0	1	0	0	0	0	0
320	0	DC	22	1	3	2	1	0	0	0	0	0	0	1	0	0	0	0	0	0	5	0	0	0	0	0	0	0	1	0	0	0	0	0
321	1	IC	41	1	4	2	1	0	0	0	0	1	0	0	0	1	0	0	0	0	5	0	0	0	0	0	0	0	1	0	0	0	1	0
322	0	NC	43	2	4	2	1	0	0	0	0	1	0	0	0	1	0	0	0	0	5	0	0	0	0	0	0	0	1	0	0	0	1	0
323	0	NC	27	2	5	2	1	0	0	0	0	1	0	0	0	1	0	0	0	0	5	0	0	0	0	0	0	0	1	0	0	0	1	0
324	0	NC	62	1	4	2	1	0	0	0	0	0	0	0	0	1	0	0	0	0	5	0	0	0	0	0	0	0	1	0	0	0	1	0
325	0	NC	65	2	6	2	1	0	0	0	0	1	0	0	0	1	0	0	0	0	5	0	0	0	0	0	0	0	1	0	0	0	1	0
326	0	DC	47	2	4	2	1	0	0	0	0	1	0	0	0	1	0	0	0	0	5	0	0	0	0	0	0	0	1	0	0	0	0	0
327	0	DC	48	2	5	2	1	0	0	0	0	1	0	0	0	1	0	0	0	0	5	0	0	0	0	0	0	0	1	0	0	0	1	0
328	0	DC	54	1	4	2	1	0	0	0	0	1	0	0	0	0	0	1	0	0	5	0	0	0	0	0	0	0	1	0	0	0	1	0
329	0	DC	23	2	4	2	1	0	0	0	0	1	0	0	0	1	0	0	0	0	5	0	0	0	0	0	0	0	1	0	0	0	0	0
330	0	DC	73	2	4	2	1	0	0	0	0	0	0	0	0	0	0	1	0	0	5	0	0	0	0	0	0	0	1	0	0	0	0	0
331	1	IC	29	1	4	2	1	0	0	0	0	1	0	0	0	1	0	0	0	0	5	0	0	0	0	0	0	0	1	0	0	0	1	0
332	0	NC	52	2	3	2	0	0	0	0	1	0	0	0	0	0	0	1	0	0	5	0	0	0	0	0	0	0	1	0	0	0	1	0
333	0	NC	67	2	3	2	1	0	0	0	0	1	0	0	0	1	0	0	0	0	5	0	0	0	0	0	0	0	1	0	1	1	0	0
334	0	NC	55	1	3	2	1	0	0	0	0	0	0	1	0	0	0	0	0	0	5	0	0	0	0	0	0	0	0	0	0	0	1	0
335	0	NC	23	2	5	2	1	0	0	0	0	0	1	0	0	0	0	0	0	0	5	0	0	0	0	0	0	0	1	0	0	0	1	0
336	0	NC	52	1	3	2	1	0	0	0	0	1	0	1	0	1	0	0	0	0	5	0	0	0	0	0	0	0	1	0	0	0	1	0
337	0	DC	69	2	5	2	1	0	0	0	0	1	0	0	0	1	0	0	0	0	5	0	0	0	0	0	0	0	1	0	0	0	0	0
338	0	DC	49	1	4	2	1	0	0	0	0		0	0	0	1	0	0	0	0	5	0	0	0	0	0	0	0	1	0	0	0	1	0
339	0	DC	57	2	6	2	1	0	0	0	0	1	0	0	0	1	0	0	0	0	5	0	0	0	0	0	0	0	1	0	0	0	1	0
340	0	DC	60	2	5	2	1	0	0	0	0	1	0	0	0	1	0	0	0	0	5	0	0	0	0	0	0	0	1	0	0	0	1	0
341	1	IC	20	1	3	2	1	0	0	0	0	1	0	0	0	1	0	0	0	0	5	0	0	0	0	0	0	0	1	0	0	0	0	0
342	0	NC	26	2	3	2	1	0	0	0	0	1	0	0	0	1	0	0	0	0	5	0	0	0	0	0	0	0	1	0	0	0	1	0
343	0	NC	35	2	4	2	1	0	0	0	0	1	0	0	0	1	0	0	0	0	5	0	0	0	0	0	0	0	1	0	0	0	1	0
344	0	NC	38	1	3	4	0	0	0	0	1	0	0	0	0	0	0	1	0	0	5	0	0	0	0	0	0	0	1	0	0	0	1	0
345	0	NC	29	2	3	2	1	0	0	0	0	0	0	0	0	0	0	1	0	0	5	0	0	0	0	0	0	0	1	0	0	0	1	0
346	0	NC	28	2	4	2	1	0	0	0	0	0	0	0	0	0	0	1	0	0	5	0	0	0	0	0	0	0	1	0	0	0	0	0
347	0	DC	56	1	5	2	1	0	0	0	0	0	0	0	0	0	0	1	0	0	5	0	0	0	0	0	0	0	1	0	0	0	1	0
348	0	DC	63	2	3	2	1	0	0	0	0	1	0	0	0	1	0	0	0	0	5	0	0	0	0	0	0	0	1	0	0	0	1	0
349	0	DC	50	2	3	2	1	0	0	0	0	1	0	0	0	0	0	1	0	0	5	0	0	0	0	0	0	0	0	0	0	0	1	1
350	0	NC	39	1	2	2	1	0	0	0	0	0	0	0	0	0	0	1	0	0	5	0	0	0	0	0	0	0	1	0	0	0	1	0
351	0	NC	28	2	4	2	1	0	0	0	0	0	0	0	0	0	0	1	0	0	2	1	0	0	0	1	0	0	1	0	0	0	1	0
352	0	DC	58	1	3	2	1	0	0	0	0	1	0	0	0	1	0	0	0	0	5	0	0	0	0	0	0	0	1	0	0	0	1	0
353	0	DC	27	2	5	2	1	0	0	0	0	1	0	0	0	1	0	0	0	0	5	0	0	0	0	0	0	0	1	0	0	0	1	0
354	0	DC	42	1	4	2	1	0	0	0	0	1	0	0	0	1	0	0	0	0	5	0	0	0	0	0	0	0	1	0	0	0	1	0
355	0	DC	39	1	4	2	1	0	0	0	0	1	0	0	0	0	0	1	0	0	5	0	0	0	0	0	0	0	1	0	0	0	1	0
356	0	DC	48	2	3	2	1	0	0	0	0	1	0	0	0	1	0	0	0	0	5	0	0	0	0	0	0	0	1	0	0	0	0	0
357	1	IC	26	2	4	2	1	0	0	0	0	1	0	0	0	1	0	0	0	0	5	0	0	0	0	0	0	0	1	0	0	0	0	0
358	0	DC	83	2	3	2	0	0	0	0	1		0	0	0	1	0	0	0	0	5	0	0	0	0	0	0	1	0	0	0	0	1	0
359	0	NC	26	2	5	2	1	0	0	0	0	1	0	0	0	1	0	0	0	0	5	0	0	0	0	0	0	0	1	0	0	0	0	0
360	0	NC	41	2	4	2	1	0	0	0	0	1	0	0	0	1	0	0	0	0	5	0	0	0	0	0	0	0	1	0	0	0	1	0
361	0	NC	69	2	3	2	1	0	0	0	0	1	0	0	0	1	0	0	0	0	5	0	0	0	0	0	0	0	1	0	0	0	1	0
362	0	NC	55	2	5	2	1	0	0	0	0	1	0	0	0	1	0	0	0	0	5	0	0	0	0	0	0	0	1	0	0	0	0	0
363	0	DC	47	2	4	4	1	0	0	0	0	0	0	0	0	0	0	1	0	0	5	0	0	0	0	0	0	0	1	0	0	0	0	0
364	0	DC	24	2	5	2	0	0	0	0	1	0	0	0	0	0	0	1	0	0	5	0	0	0	0	0	0	0	1	0	0	0	0	0
365	0	DC	57	1	5	2	1	0	0	0	0	1	0	0	0	1	0	0	0	0	5	0	0	0	0	0	0	0	1	0	0	0	0	0
366	0	DC	42	2	5	2	1	0	0	0	0	1	0	0	0	0	0	1	0	0	5	0	0	0	0	0	0	0	1	0	0	0	0	0
367	0	DC	57	2	2	2	1	0	0	0	0	1	0	0	0	1	0	0	0	0	5	0	0	0	0	0	0	0	1	0	0	0	1	0
368	0	DC	57	2	2	2	1	0	0	0	0	1	0	0	0	1	0	0	0	0	5	0	0	0	0	0	0	0	1	0	0	0	1	0
369	0	DC	72	2	5	2	1	0	0	0	0	1	0	0	0	1	0	0	0	0	5	0	0	0	0	0	0	0	1	0	0	0	1	1
370	0	NC	45	2	4	2	1	0	0	0	0	1	0	1	0	0	0	0	1	0	5	0	0	0	0	0	0	0	1	0	0	0	1	0
371	0	NC	32	2	5	2	1	0	0	0	0	1	0	1	0	0	0	0	0	0	5	0	0	0	0	0	0	0	1	0	0	0	1	1
372	1	IC	17	1	5	2	1	0	0	0	0	1	0	0	0	1	0	0	0	0	5	0	0	0	0	0	0	0	1	0	0	0	1	1
373	0	NC	58	2	3	2	1	0	0	0	0	1	0	0	0	1	0	0	0	0	5	0	0	0	0	0	0	0	1	0	0	0	1	0
374	0	NC	65	2	2	2	1	0	0	0	0	1	0	0	0	1	0	0	0	0	5	0	0	0	0	0	0	0	1	0	0	0	0	0
375	0	NC	57	2	3	2	1	0	0	0	0	1	0	0	0	0	0	1	0	0	5	0	0	0	0	0	0	0	1	0	0	0	1	0
376	0	NC	31	2	3	2	1	0	0	0	1	1	0	0	0	1	0	0	0	0	5	0	0	0	0	0	0	0	1	0	0	0	1	0
377	0	NC	74	1	2	2	1	0	0	0	0	1	0	0	0	0	0	1	0	0	5	0	0	0	0	0	0	0	1	0	0	0	1	0
378	0	DC	66	2	4	2	0	0	0	0	1	1	0	0	0	1	0	0	0	0	5	0	0	0	0	0	0	0	1	0	0	0	0	0
379	0	DC	21	2	4	2	0	0	0	0	1	0	0	0	0	1	0	0	0	0	5	0	0	0	0	0	0	0	1	0	0	0	1	0
380	0	NC	62	2	3	2	1	0	0	0	0	1	0	0	0	1	0	0	0	0	5	0	0	0	0	0	0	0	1	0	0	0	1	0
381	0	DC	57	2	1	2	1	0	0	0	0	1	0	0	0	1	0	0	0	0	5	0	0	0	0	0	0	0	1	0	0	0	0	0
382	0	DC	70	2	3	2	1	0	0	0	0	1	0	0	0	1	0	0	0	0	5	0	0	0	0	0	0	0	1	0	0	0	1	0
383	0	DC	36	1	5	1	1	0	0	0	0	1	0	0	0	0	0	1	0	0	5	0	0	0	0	0	0	0	1	0	0	0	0	0
384	0	DC	50	2	3	4	0	0	0	0	1	0	0	0	0	0	0	1	0	0	5	0	0	0	0	0	0	0	1	0	0	0	1	0
385	1	IC	65		5		0	0	0	0	1	0	0	1	0	0	0	1	0	0	5	0	0	0	0	0	0	0	1	0	0	0	1	0
386	0	NC	65	2	4	2	1	0	0	0	0	1	0	0	0	1	0	0	0	0	5	0	0	0	0	0	0	0	1	0	0	0	1	0
387	0	NC	62	2	3	4	0	0	0	0	1	0	0	0	0	0	0	1	0	0	5	0	0	0	0	0	0	0	1	0	0	0	0	0
388	0	NC	62	2	3	4	0	0	0	0	1	0	0	0	0	1	0	0	0	0	5	0	0	0	0	0	0	0	1	0	0	1	0	0
389	0	NC	34	2	4	2	1	0	0	0	0	0	0	0	0	0	0	1	0	0	5	0	0	0	0	0	0	0	1	0	0	0	0	0
390	0	NC	33	1	4	2	1	0	0	0	0	1	0	0	0	1	0	0	0	0	5	0	0	0	0	0	0	0	1	0	0	0	1	0
391	0	DC	54	1	4	2	0	0	0	0	1	0	0	0	0	0	0	1	0	0	5	0	0	0	0	0	0	0	1	0	0	0	0	0
392	0	DC	61	2	3	2	1	0	0	0	0	1	0	0	0	0	0	0	0	0	5	0	0	0	0	0	0	0	1	0	0	0	1	0
393	0	DC	68	1	3	2	1	0	0	0	0	1	0	0	0	0	0	1	0	0	5	0	0	0	0	0	0	0	1	0	0	0	0	1
394	0	DC	66	2	3	2	1	0	0	0	0	1	0	0	0	0	0	1	0	0	5	0	0	0	0	0	0	0	1	0	0	0	1	0
395	0	NC	63	2	4	2	0	0	0	0	1		0	0	0	1	0	0	0	0	5	0	0	0	0	0	0	0	1	0	0	0	1	0
396	0	DC	27	2	5	4	0	0	0	0	1	0	0	0	0	0	0	1	0	0	5	0	0	0	0	0	0	0	1	0	0	0	1	0
397	0	DC	43	2	4	4	0	0	0	0	1	0	0	0	0	0	0	1	0	0	5	0	0	0	0	0	0	0	1	0	0	0	1	0
398	0	DC	48	1	4	4	0	0	0	0	1	0	0	0	0	0	0	1	0	0	5	0	0	0	0	0	0	0	0	0	0	0	0	0
399	0	DC	14	2	3	4	0	0	0	0	1	0	0	0	0	0	0	1	0	0	5	0	0	0	0	0	0	0	1	0	0	0	0	0
400	1	IC	47	2	5	2	1	0	0	0	0	1	0	0	0	1	0	0	0	0	5	0	0	0	0	0	0	0	1	0	0	0	1	1
401	0	NC	47	2	5	2	1	0	0	0	0	1	0	0	0	1	0	0	0	0	5	0	0	0	0	0	0	0	1	0	0	0	0	1
402	0	NC	58	2	3	4	0	0	0	0	1	0	0	0	0	0	0	1	0	0	5	0	0	0	0	0	0	0	1	0	0	0	0	0
403	0	NC	28	1	5	4	0	0	0	0	1	0	0	0	0	0	0	1	0	0	5	0	0	0	0	0	0	0	1	0	0	0	0	1
404	0	DC	31	2	4	2	0	0	0	0	1		0	0	0	1	0	0	0	0	5	0	0	0	0	0	0	0	1	0	0	0	1	0
405	0	DC	66	1	4	2	1	0	0	0	0	1	0	0	0	0	0	1	0	0	5	0	0	0	0	0	0	0	1	0	0	0	0	0
406	0	DC	22	1	4	4	0	0	0	0	1	0	0	0	0	0	0	1	0	0	5	0	0	0	0	0	0	0	1	0	0	0	1	0
407	0	DC	20	2	4	2	1	0	0	0	0	1	0	0	0	0	0	1	0	0	5	0	0	0	0	0	0	0	1	0	0	0	0	0
408	1	IC	40	2	4	2	1	0	0	0	0	1	0	0	0	1	0	0	0	0	5	0	0	0	0	0	0	0	1	0	0	0	1	1
409	0	NC	63	2	5	2	1	0	0	0	0	0	0	0	0	1	0	0	0	0	5	0	0	0	0	0	0	0	1	0	0	0	0	0
410	0	NC	62	2	4	2	1	0	0	0	0	1	0	0	0	1	0	0	0	0	5	0	0	0	0	0	0	0	1	0	0	0	0	0
411	0	NC	55	2	4	2	1	0	0	0	0	1	0	0	0	0	0	1	0	0	5	0	0	0	0	0	0	0	1	0	0	0	1	0
412	0	NC	50	2	2	2	1	0	0	0	1		0	0	0	0	0	1	0	0	5	0	0	0	0	0	0	0	1	0	0	0	1	0
413	0	DC	33	2	5	2	1	0	0	0	0	1	0	0	0	1	0	0	0	0	5	0	0	0	0	0	0	0	1	0	0	0	1	0
414	0	DC	66	1	5	2	1	0	0	0	0	1	0	0	0	0	0	0	0	0	5	0	0	0	0	0	0	0	1	0	0	0	0	0
415	0	DC	51	2	4	2	1	0	0	0	0	1	0	1	0	0	0	1	0	0	5	0	0	0	0	0	0	0	1	0	0	0	1	0
416	0	DC	40	2	3	2	1	0	0	0	0	1	0	1	0	0	0	0		0	5	0	0	0	0	0	0	0	1	0	0	0	1	0
417	0	DC	63	2	2	2	1	0	0	0	0	1	0	0	0	0	0	1	0	0	5	0	0	0	0	0	0	0	1	0	0	0	1	0
418	0	DC	31	2	4	2	1	0	0	0	0	1	0	0	0	1	0	0	0	0	5	0	0	0	0	0	0	0	1	0	0	0	1	0
419	0	DC	27	2	4	2	1	0	0	0	0	1	0	0	0	1	0	0	0	0	5	0	0	0	0	0	0	0	1	0	0	0	0	0
420	0	DC	59	1	3	2	1	0	0	0	0	1	0	0	0	1	0	0	0	0	5	0	0	0	0	0	0	0	1	0	0	0	1	0
421	1	IC	33	2	4	2	1	0	0	0	0	1	0	0	0	1	0	0	0	0	5	0	0	0	0	0	0	0	1	0	0	0	1	0
422	0	NC	45	2	2	2	1	0	0	0	0	1	0	0	0	0	0	1	0	0	5	0	0	0	0	0	0	0	1	0	0	0	0	0
423	0	DC	61	2	3	2	1	0	0	0	0	1	0	0	0	1	0	0	0	0	5	0	0	0	0	0	0	0	1	0	0	0	0	0
424	0	DC	60	1	3	2	1	0	0	0	0	1	0	0	0	1	0	0	0	0	5	0	0	0	0	0	0	0	1	0	0	0	1	0
425	0	DC	57	2	5	2	1	0	0	0	0	1	0	0	0	1	0	0	0	0	5	0	0	0	0	0	0	0	1	0	0	0	1	0
426	0	DC	65	1	4	2	1	0	0	0	0	1	0	0	0	0	0	1	0	0	5	0	0	0	0	0	0	0	1	0	0	0	1	0
427	0	DC	58	1	4	2	1	0	0	0	0	1	0	0	0	1	0	0	0	0	5	0	0	0	0	0	0	0	1	0	0	0	1	0
428	0	DC	52	1	3	2	1	0	0	0	0	1	0	0	0	1	0	0	0	0	5	0	0	0	0	0	0	0	1	0	0	0	1	0
429	0	DC	37	2	3	2	1	0	0	0	0	1	0	0	0	1	0	0	0	0	5	0	0	0	0	0	0	0	1	0	0	0	0	0
430	0	NC	42	1	4	2	1	0	0	0	0	1	0	0	0	1	0	0	0	0	5	0	0	0	0	0	0	0	1	0	0	0	1	0
431	0	NC	33	1	4	2	1	0	0	0	0	1	0	0	0	0	0	1	0	0	5	0	0	0	0	0	0	0	1	0	0	0	1	0
432	0	NC	25	2	3	2	1	0	0	0	0	1	0	0	0	0	0	1	0	0	5	0	0	0	0	0	0	0	1	0	0	0	1	0
433	0	NC	62	2	3	2	1	0	0	0	0	1	0	0	0	1	0	0	0	0	5	0	0	0	0	0	0	0	1	0	0	0	0	0
434	1	IC	50	1	5	2	1	0	0	0	0	1	0	0	0	1	0	0	0	0	5	0	0	0	0	0	0	0	1	0	0	0	0	1
435	0	NC	48	2	4	2	1	0	0	0	1		0	0	0	1	0	0	0	0	5	0	0	0	0	0	0	0	1	0	0	0	1	0
436	0	NC	45	2	4	2	1	0	0	0	0	1	0	0	0	1	0	0	0	0	5	0	0	0	0	0	0	0	1	0	0	0	1	0
437	0	NC	49	2	3	2	1	0	0	0	0	1	0	0	0	0	0	1	0	0	5	0	0	0	0	0	0	0	1	0	0	0	1	0
438	0	DC	46	2	4	2	1	0	0	0	0	1	0	0	0	0	0	1	0	0	5	0	0	0	0	0	0	0	1	0	0	0	1	0
439	0	DC	50	1	3	2	1	0	0	0	0	1	0	0	0	0	0	1	0	0	5	0	0	0	0	0	0	0	1	0	0	0	0	0
440	0	DC	42	2	4	2	1	0	0	0	0	1	0	0	0	0	0	1	0	0	5	0	0	0	0	0	0	0	1	0	0	0	1	0
441	1	IC	30	2	4	2	1	0	0	0	0	1	0	0	0	1	0	0	0	0	5	0	0	0	0	0	0	0	1	0	0	0	1	1
442	0	NC	56	1	2	2	1	0	0	0	0		0	0	0	1	0	0	0	0	5	0	0	0	0	0	0	0	1	0	0	0	1	1
443	0	NC	49	2	4	2	1	0	0	0	0	1	0	0	0	1	0	0	0	0	5	0	0	0	0	0	0	0	1	0	0	0	1	0
444	0	NC	78	2	2	2	1	0	0	0	0	1	0	0	0	0	0	1	0	0	5	0	0	0	0	0	0	0	0	0	0	0	1	0
445	0	NC	44	2	3	4	1	0	0	0	0	1	0	0	0	0	0	1	0	0	5	0	0	0	0	0	0	0	1	0	0	0	1	0
446	0	DC	47	2	4	2	1	0	0	0	0	1	0	0	0	1	0	0	0	0	5	0	0	0	0	0	0	0	1	0	0	0	0	0
447	0	DC	56	1	4	2	1	0	0	0	0	1	0	0	0	0	0	1	0	0	5	0	0	0	0	0	0	0	1	0	0	0	1	0
448	0	DC	23	2	4	2	1	0	0	0	1		0	0	0	0	0	1	0	0	5	0	0	0	0	0	0	0	1	0	0	0	0	0
449	0	DC	24	2	5	2	1	0	0	0	0	1	0	0	0	1	0	0	0	0	5	0	0	0	0	0	0	0	1	0	0	0	0	0
450	0	DC	58	2	3	2	1	0	0	0	0	1	0	0	0	0	0	1	0	0	5	0	0	0	0	0	0	0	1	0	0	0	1	0
451	1	IC	36	2	4	2	0	0	0	0	0	1	0	0	0	1	0	0	0	0	5	0	0	0	0	0	0	0	1	0	0	0	0	0
452	0	NC	19	2	5	2	1	0	0	0	0	1	0	0	0	0	0	1	0	0	5	0	0	0	0	0	0	0	1	0	0	0	1	0
453	0	NC	41	2	4	2	1	0	0	0	0	1	0	0	0	1	0	0	0	0	5	0	0	0	0	0	0	0	1	0	0	0	0	0
454	0	NC	46	2	3	2	1	0	0	0	0	1	0	0	0	1	0	0	0	0	5	0	0	0	0	0	0	0	1	0	0	0	0	0
455	0	NC	31	2	3	2	1	0	0	0	0	1	0	0	0	1	0	0	0	0	5	0	0	0	0	0	0	0	1	0	0	0	0	0
456	0	DC	52	2	4	2	0	0	0	0	1	0	0	0	0	0	0	1	0	0	5	0	0	0	0	0	0	0	1	0	0	0	1	0
457	0	NC	33	1	4	2	1	0	0	0	0	1	0	0	0	0	0	1	0	0	5	0	0	0	0	0	0	0	1	0	0	0	1	0
458	0	NC	52	2	4	2	1	0	0	0	0	1	0	0	0	1	0	0	0	0	5	0	0	0	0	0	0	0	1	0	0	0	0	0
459	0	DC	27	2	4	2	1	0	0	0	0	1	0	0	0	0	0	1	0	0	5	0	0	0	0	0	0	0	1	0	0	0	1	0
460	0	DC	70	2	2	2	1	0	0	0	0	1	0	0	0	1	0	0	0	0	5	0	0	0	0	0	0	0	1	0	0	0	1	0
461	1	IC	48	1	3	2	1	0	0	0	0	1	0	0	0	1	0	0	0	0	5	0	0	0	0	0	0	0	1	0	0	0	1	0
462	0	NC	48	2	2	2	1	0	0	0	0	1	0	0	0	1	0	0	0	0	5	0	0	0	0	0	0	0	1	0	0	0	1	0
463	0	NC	43	2	5	2	1	0	0	0	0	1	0	0	0	0	0	1	0	0	5	0	0	0	0	0	0	0	1	0	0	0	1	0
464	0	NC	52	1	2	2	1	0	0	0	0	1	0	0	0	0	0	1	0	0	5	0	0	0	0	0	0	0	1	0	0	0	1	0
465	0	DC	48	2	2	2	1	0	0	0	0	1	0	0	0	0	0	1	0	0	5	0	0	0	0	0	0	0	1	0	0	0	0	0
466	1	IC	35	1	4	4	0	0	0	0	1	0	0	0	0	1	0	0	0	0	5	0	0	0	0	0	0	0	1	0	0	0	1	0
467	0	NC	35	2	4	2	1	0	0	0	0	1	0	0	0	1	0	0	0	0	5	0	0	0	0	0	0	0	1	0	0	0	0	0
468	0	NC	40	2	3	2	1	0	0	0	0	1	0	0	0	1	0	0	0	0	5	0	0	0	0	0	0	0	1	0	0	0	0	0
469	0	NC	49	2	4	2	1	0	0	0	0	1	0	0	0	1	0	0	0	0	5	0	0	0	0	0	0	0	1	0	0	0	1	0
470	0	NC	39	2	4	3	1	0	0	0	0	1	0	0	0	1	0	0	0	0	5	0	0	0	0	0	0	0	1	0	0	0	1	0
471	0	NC	43	1	4	2	1	0	0	0	0	1	0	0	0	1	0	0	0	0	5	0	0	0	0	0	0	0	1	0	0	0	1	0
472	0	NC	71		2	2	1	0	0	0	0	1	0	0	0	0	0	0	0	0	5	0	0	0	0	0	0	0	1	0	0	0	1	0
473	0	NC	57	1	2	2	1	0	0	0	0	1	0	0	0	1	0	0	0	0	5	0	0	0	0	0	0	0	1	0	0	0	0	0
474	0	DC	70	2	1	4	0	0	0	0	1	0	0	0	0	0	0	1	0	0	5	0	0	0	0	0	0	0	1	0	0	0	1	0
475	0	DC	39	2	4	2	1	0	0	0	0	1	0	0	0	0	0	1	0	0	5	0	0	0	0	0	0	0	1	0	0	0	1	0
476	1	IC	16	2	3	2	1	0	0	0	0	1	0	0	0	1	0	0	0	0	5	0	0	0	0	0	0	0	1	0	0	0	1	1
477	0	NC	77	2	3	2	1	0	0	0	0	1	0	0	0	0	0	1	0	0	5	0	0	0	0	0	0	0	1	0	0	0	0	0
478	0	NC	58	2	3	4	1	0	0	0	0	0	0	0	0	0	0	1	0	0	5	0	0	0	0	0	0	0	1	0	0	0	1	0
479	0	NC	75	2	4	2	1	0	0	0	0		0	0	0	0	0	1	0	0	5	0	0	0	0	0	0	0	1	0	0	0	1	0
480	0	DC	33	2	5	2	1	0	0	0	0	1	0	0	0	1	0	0	0	0	5	0	0	0	0	0	0	0	1	0	0	0	1	0
481	0	DC	63	2	3	2	1	0	0	0	0	1	0	0	0	1	0	0	0	0	5	0	0	0	0	0	0	0	1	0	0	0	1	0
482	0	DC	21	2	5	4	0	0	0	0	1	0	0	0	0	0	0	1	0	0	5	0	0	0	0	0	0	0	1	0	0	0	0	0
483	0	DC	50	2	5	2	1	0	0	0	0	0	0	0	0	0	0	1	0	0	5	0	0	0	0	0	0	0	1	0	0	0	0	0
484	1	IC	46	2	4	2	1	0	0	0	0	0	0	0	0	0	0	1	0	0		0	0	0	0	0	0	0	1	0	0	0	1	0
485	0	DC	63	2	4	2	1	0	0	0	0	1	0	0	0	1	0	0	0	0	5	0	0	0	0	0	0	0	1	0	0	0	0	0
486	0	DC	37	2	5	4	1	0	0	0	0	1	0	0	0	0	0	1	0	0	5	0	0	0	0	0	0	0	1	0	0	0	1	0
487	0	DC	62	1	2	2	1	0	0	0	0	1	0	0	0	1	0	0	0	0	5	0	0	0	0	0	0	0	1	0	0	0	0	0
488	0	DC	40	2	5	2	1	0	0	0	0	1	0	0	0	0	0	0	0	0	5	0	0	0	0	0	0	0	1	0	0	0	1	1
489	0	DC	33	2	4	4	0	0	0	0	1	1	0	0	0	0	0	1	0	0	5	0	0	0	0	0	0	0	1	0	0	0	0	0
490	0	DC	60	2	3	2	1	0	0	0	1	0	0	0	0	1	0	0	0	0	5	0	0	0	0	0	0	0	1	0	0	0	1	1
491	0	DC	55	2	2	2	1	0	0	0	0		0	0	0	1	0	0				0	0	0	0	0	0	0	0	0	0	0	0	0
492	0	DC	40	2	5	2	1	0	0	0	0		0	0	0	0	0	1	0	0	5	0	0	0	0	0	0	0	1	0	0	0	1	0
493	1	IC	39	2	4	2	1	0	0	0	0	1	0	0	0	1	0	0	0	0	5	0	0	0	0	0	0	0	1	0	0	0	1	1
494	0	NC	46	2	5	2	1	0	0	0	0	1	0	0	0	1	0	0	0	0	5	0	0	0	0	0	0	0	1	0	0	0	1	0
495	0	DC	44	2	5	2	1	0	0	0	0	1	0	0	0	1	0	0	0	0	5	0	0	0	0	0	0	0	1	0	0	0	1	0
496	0	DC	41	2	4	2	1	0	0	0	0	1	0	0	0	0	0	1	0	0	5	0	0	0	0	0	0	0	1	0	0	0	1	1
497	0	DC	35	2	3	2	1	0	0	0	1	0	0	0	0	0	0	1	0	0	5	0	0	0	0	0	0	0	1	0	0	0	1	1
498	0	DC	29	2	3	4	1	0	0	0	1	0	0	0	0	1	0	0	0	0	5	0	0	0	0	0	0	0	1	0	0	0	1	1
499	0	DC	70	1	2	2	1	0	0	0	0		0	0	0	1	0	0				0	0	0	0	0	0	0	0	0	0	0	0	0
500	1	IC	59	1	3	2	1	0	0	0	1	0	0	0	0	1	0	1	0	0	5	0	0	0	0	0	0	0	1	0	0	0	1	1
501	0	NC	56	2	2	2	1	0	0	0	0	1	0	0	0	1	0	0	0	0	5	0	0	0	0	0	0	0	1	0	0	0	0	0
502	0	NC	30	2	4	2	1	0	0	0	0	1	0	0	0	1	0	0	0	0	5	0	0	0	0	0	0	0	1	0	0	0	1	1
503	0	NC	26	1	4	2	1	0	0	0	1	0	0	0	0	1	0	0	0	0	5	0	0	0	0	0	0	0	1	0	0	0	1	1
504	0	NC	53	1	4	2	1	0	0	0	1	0	0	0	0	1	0	1	0	0	5	0	0	0	0	0	0	0	1	0	0	0	1	1
505	0	DC	38	2	5	2	1	0	0	0	0	1	0	0	0	1	0	0	0	0	5	0	0	0	0	0	0	0	1	0	0	0	0	0
506	0	DC	71	2	2	2	1	1	0	0	0	1	0	0	0	1	0	0	0	0	5	0	0	0	0	0	0	0	1	0	0	0	0	0
507	0	DC	34	2	3	2	1	0	0	0	1	0	0	0	0	1	0	0	0	0	5	0	0	0	0	0	0	0	1	0	0	0	1	1
508	0	DC	33	2	4	4	0	0	0	0	1	0	0	0	0	0	0	1	0	0	5	0	0	0	0	0	0	0	1	0	0	0	1	0
509	0	NC	33		0		0	0	0	0	0		0	0	0	0	0	0				0	0	0	0	0	0	0	0	0	0	0	0	0
510	1	IC	42	2	4	2	1	0	0	0	0	1	0	0	0	0	0	1	0	0	5	0	0	0	0	0	0	0	1	0	0	0	1	1
511	0	NC	46	2	4	2	1	0	0	0	0	1	0	0	0	1	0	0	0	0	5	0	0	0	0	0	0	0	1	0	0	0	1	0
512	1	IC	47	1	4	2	1	0	0	0	0	1	0	0	0	1	0	0	0	0		0	0	0	0	0	0	0	1	0	0	0	1	0
513	0	DC	42	2	4	2	1	0	0	0	0	1	1	0	0	0	0	0	0	0		0	0	0	0	0	0	0	1	0	0	0	1	0
514	0	DC	63	2	4	2	1	0	0	0	0		0	0	0	1	0	0	0	0	5	0	0	0	0	0	0	0	1	0	0	0	0	0
515	0	DC	56	2	3	2	1	0	0	0	0	1	0	0	0	1	0	0	0	0	5	0	0	0	0	0	0	0	1	0	0	0	1	0
516	0	NC	31	2	3	2	1	0	0	0	0	1	0	0	0	0	0	0	0	0	5	0	0	0	0	0	0	0	1	0	0	0	0	0
517	0	DC	44	1	3	2	1	0	0	0	0	1	0	0	0	1	0	1	0	0		0	0	0	0	0	0	0	0	0	0	0	0	0
518	0	NC	31	2	4	2	1	0	0	0	0	1	0	0	0	0	0	1	0	0	5	0	0	0	0	0	0	0	1	0	0	0	1	0
519	0	DC	36	2	4	2	1	0	0	0	0	1	0	0	0	1	0	0	0	0	5	0	0	0	0	0	0	0	1	0	0	0	0	0
520	0	DC	50	1	2		1	0	0	0	0	1	0	0	0	0	0	1	0	0	5	0	0	0	0	0	0	0	1	0	0	0	1	0
521	0	NC	72	1	2	2	1	0	0	0	0	1	0	0	0	0	0	1	0	0	5	0	0	0	0	0	0	0	1	0	0	0	1	0
522	0	NC	52	2	5	2	1	0	0	0	0	1	0	0	0	1	0	0	0	0	5	0	0	0	0	0	0	0	1	0	0	0	1	0
523	0	NC	42	2	4	2	1	0	0	0	0	1	0	0	0	0	0	1	0	0	5	0	0	0	0	0	0	0	1	0	0	0	1	0
524	0	NC	39	1	3	2	1	0	0	0	0	1	0	0	0	0	0	1	0	0	5	0	0	0	0	0	0	0	1	0	0	0	1	0
525	0	NC	29	1	4	2	1	0	0	0	0	1	0	0	0	1	0	0	0	0	5	0	0	0	0	0	0	0	1	0	0	0	1	0
526	0	DC	49	2	3	2	1	0	0	0	0	1	0	0	0	1	0	0	0	0	5	0	0	0	0	0	0	0	1	0	0	0	0	0
527	0	DC	30	2	3	2	1	0	0	0	0	1	0	0	0	1	0	0	0	0	5	0	0	0	0	0	0	0	1	0	0	0	0	0
528	0	NC	63	2	2	2	1	0	0	0	0	1	0	0	0	1	0	0	0	0	5	0	0	0	0	0	0	0	1	0	0	0	0	0
529	0	DC	70	1	4	2	1	0	0	0	0		0	0	0	1	0	0	0	0	5	0	0	0	0	0	0	0	1	0	0	0	0	0
530	1	IC	63	1	2	2	1	0	0	0	0	1	0	0	0	1	0	0	0	0	5	0	0	0	0	0	0	0	1	0	0	0	1	1
531	0	NC	33	2	0		0	0	0	0	0		0	0	0	0	0	0				0	0	0	0	0	0	0	0	0	0	0	0	0
532	0	NC	44	2	4	4	1	0	0	0	1	0	0	0	0	0	0	1	0	0	5	0	0	0	0	0	1	0	1	0	0	0	1	0
533	0	NC	60	2	4	4	0	0	0	0	1	0	0	0	0	0	0	1	0	0	5	0	0	0	0	0	0	0	1	0	0	0	1	0
534	0	NC	46	1	3	2	1	0	0	0	0	1	0	0	0	0	0	1	0	0	5	0	0	0	0	0	0	0	1	0	0	0	1	0
535	0	DC	35	2	0		0	0	0	0	0		0	0	0	0	0	0				0	0	0	0	0	0	0	0	0	0	0	0	0
536	0	DC	35	1	0		0	0	0	0	0		0	0	0	0	0	0				0	0	0	0	0	0	0	0	0	0	0	0	0
537	0	DC	55	2	0		0	0	0	0	0		0	0	0	0	0	0				0	0	0	0	0	0	0	0	0	0	0	0	0
538	0	DC	33		0		0	0	0	0	0		0	0	0	0	0	0				0	0	0	0	0	0	0	0	0	0	0	0	0
539	0	DC	35		0		0	0	0	0	0		0	0	0	0	0	0				0	0	0	0	0	0	0	0	0	0	0	0	0
540	1	IC	46	2	4	2	1	0	0	0	0	1	0	0	0	1	0	0	0	0	5	0	0	0	0	0	0	0	1	0	0	0	1	0
541	0	DC	23		0		0	0	0	0	0		0	0	0	0	0	0				0	0	0	0	0	0	0	0	0	0	0	0	0
542	0	DC	38	2	0		0	0	0	0	0		0	0	0	0	0	0				0	0	0	0	0	0	0	0	0	0	0	0	0
543	0	DC	42	2	0		0	0	0	0	0		0	0	0	0	0	0				0	0	0	0	0	0	0	0	0	0	0	0	0
544	0	DC	39	2	0		0	0	0	0	0		0	0	0	0	0	0				0	0	0	0	0	0	0	0	0	0	0	0	0
545	0	NC	19	2	4	2	1	0	0	0	0	1	0	0	0	0	0	1	0	0	5	0	0	0	0	0	0	0	1	0	0	0	1	0
546	0	NC	45	2	4	2	1	0	0	0	0	1	0	0	0	0	0	1	0	0	5	0	0	0	0	0	0	0	1	0	0	0	1	0
547	0	DC	21	1	4	4	0	0	0	0	1		0	0	1	0	0	0	0	0	5	0	0	0	0	0	0	0	1	0	0	0	1	0
548	0	DC	53	2	3	2	1	0	0	0	0	1	0	0	0	0	0	1	0	0	5	0	0	0	0	0	0	0	1	0	0	0	1	0
549	0	DC	65	2	2	2	1	0	0	0	0	1	0	0	0	0	0	1	0	0		0	0	0	0	0	0	0	1	0	0	0	1	0
550	0	NC	63	1	3	4	0	0	0	0	1	0	0	0	0	0	0	1	0	0	5	0	0	0	0	0	0	0	1	0	0	0	1	0
551	0	NC	24	2	4	4	1	0	0	0	0	1	0	0	0	0	0	1	0	0	5	0	0	0	0	0	0	0	1	0	0	0	1	0
552	0	DC	60	2	3	4	1	0	0	0	0	1	0	0	0	0	0	1	0	0	5	0	0	0	0	0	0	0	1	0	0	0	1	0
553	0	NC	54	2	5	3	1	0	0	0	0	1	0	0	1	0	0	0	0	0	5	0	0	0	0	0	0	0	1	0	0	0	1	0
554	0	NC	63	2	4	1	1	0	0	0	0	1	0	0	0	0	0	1	0	0	5	0	0	0	0	0	0	0	1	0	0	0	1	0
555	0	NC	59	2	3	1	1	0	0	0	0	1	0	0	0	0	0	1	0	0	5	0	0	0	0	0	0	0	1	0	0	0	1	0
556	0	DC	38	1	4	3	0	0	0	0	1		0	0	1	0	0	0	0	0	5	0	0	0	0	0	0	0	1	0	0	0	0	0
557	0	DC	45	2	2	4	0	0	0	1	0	0	0	0	0	0	0	1	0	0	5	0	0	0	0	0	0	0	1	0	0	0	1	0
558	0	DC	45	1	2	2	1	0	0	0	0	1	0	0	1	0	0	0	0	0		0	0	0	0	0	0	0	1	0	0	0	1	0
559	0	NC	15	1	3	2	1	0	0	0	0	1	0	0	0	1	0	0	0	0	5	0	0	0	0	0	0	0	0	0	0	0	1	0
560	0	NC	69	1	5	2	1	0	0	0	0	1	0	0	0	0	0	0	0	0	5	0	0	0	0	0	0	0	1	0	0	0	1	0
561	0	NC	61	1	5	4	1	0	0	0	0	1	0	0	0	0	0	1	0	0	5	0	0	0	0	0	0	0	1	0	0	0	0	0
562	0	NC	60	1	3	2	1	0	0	0	0	1	0	0	0	0	0	1	0	0	5	0	0	0	0	0	0	0	1	0	0	0	1	0
563	0	DC	67	2	4	4	0	0	0	0	1	1	0	0	0	0	0	1	0	0		0	0	0	0	0	0	0	1	0	0	0	1	0
564	0	DC	64	2	3	4	1	0	0	0	0	1	0	0	0	0	0	1	0	0	5	0	0	0	0	0	0	0	1	0	0	0	1	0
565	0	DC	62	1	3	3	0	0	0	0	1	0	0	0	1	0	0	0	0	0	5	0	0	0	0	0	0	0	1	0	0	0	1	0
566	0	DC	29	1	4	2	1	0	0	0	0	1	0	0	0	0	0	1	0	0	5	0	0	0	0	0	0	0	1	0	0	0	1	0
567	0	DC	33	1	4	2	1	0	0	0	0	1	0	0	0	0	0	1	0	0	5	0	0	0	0	0	0	0	1	0	0	0	1	0
568	0	NC	48	2	3	2	1	0	0	0	0	1	0	0	1	1	0	0	0	0	5	0	0	0	0	0	0	0	1	0	0	0	1	0
569	0	NC	68	2	2	2	1	0	0	0	0	0	0	0	0	1	0	0	0	0	5	0	0	0	0	0	0	0	1	0	0	0	1	0
570	0	NC	53	1	4	2	1	0	0	0	0	1	0	0	0	0	0	1	0	0	5	0	0	0	0	0	0	0	1	0	0	0	1	0
571	0	DC	42	1	4	4	0	0	0	0	1	0	0	0	0	0	0	1	0	0	5	0	0	0	0	0	0	0	1	0	0	0	1	0
572	0	NC	55	2	4	3	1	0	0	0	0	1	0	0	1	0	0	0	0	0	5	0	0	0	0	0	0	0	1	0	0	0	1	0
573	0	NC	39	2	4	4	1	0	0	0	0	1	0	0	0	0	0	1	0	0	5	0	0	0	0	0	0	0	1	0	0	0	1	0
574	0	NC	19	2	3	4	1	0	0	0	0	0	0	0	0	0	0	1	0	0	5	0	0	0	0	0	0	0	1	0	0	0	1	0
575	0	DC	57	2	3	3	1	0	0	0	0	1	0	0	1	0	0	0	0	0	5	0	0	0	0	0	0	0	1	0	0	0	1	0
576	0	DC	57	2	3	2	1	0	0	0	0	1	0	0	0	0	0	1	0	0	5	0	0	0	0	0	0	0	1	0	0	0	1	0
577	0	NC	56	2	3	4	0	0	0	0	1	1	0	0	0	0	0	1	0	0	5	0	0	0	0	0	0	0	1	0	0	0	1	0
578	0	NC	38	1	3	4	1	0	0	0	0	1	0	0	0	0	0	1	0	0	5	0	0	0	0	0	0	0	1	0	0	0	1	0
579	0	NC	44	2	3	2	1	0	0	0	0	1	0	0	1	0	0	0	0	0	5	0	0	0	0	0	0	0	1	0	0	0	1	0
580	0	DC	56	2	3	4	0	0	0	0	1	0	0	0	0	0	0	1	0	0	5	0	0	0	0	0	0	0	1	0	0	0	1	0
581	0	DC	59	2	3	2	1	0	0	0	1	1	0	0	0	0	0	1	0	0	5	0	0	0	0	0	0	0	1	0	0	0	1	0
582	1	IC	21	1	6	1	1	0	0	0	0	1	0	0	0	1	0	0	0			0	0	0	0	0	0	0	1	0	0	0	1	0
583	0	NC	70	1	2	2	1	0	0	0	0	1	0	0	0	1	0	0	0	0		0	0	0	0	0	0	0	1	0	0	0	1	0
584	0	NC	38	1	3	2	1	0	0	0	0	1	0	0	0	0	0	1	0	0		0	0	0	0	0	0	0	1	0	0	0	1	0
585	0	NC	46	2	3	2	0	0	0	0	1	0	0	0	0	0	0	1	0	0	5	0	0	0	0	0	0	0	1	0	0	0	1	0
586	1	IC	20	2	5	2	1	0	0	0	0	1	0	0	0	1	0	0	0	0	5	0	0	0	0	0	0	0	1	0	0	0	0	1
587	0	NC	22	2	3	2	1	0	0	0	0	1	0	0	0	0	0	1	0	0		0	0	0	0	0	0	0	1	0	0	0	1	0
588	0	DC	73	1	5	2	1	0	0	0	0	1	0	0	0	1	0	0	0	0		0	0	0	0	0	0	0	1	0	0	0	1	0
589	0	NC	50	2	5	2	1	0	0	0	0	1	0	0	0	1	0	0	0	0	5	0	0	0	0	0	0	0	1	0	0	0	1	0
590	0	DC	62	2	3	4	0	0	0	0	1	0	0	0	0	0	0	1	0	0	5	0	0	0	0	0	0	0	1	0	0	0	0	0
591	0	DC	44	2	3	2	1	0	0	0	0	1	0	0	0	0	0	1	0	0		0	0	0	0	0	0	0	1	0	0	0	1	0
592	0	NC	65	1	3	2	1	0	0	0	0	1	0	0	0	1	0	0	0	0	5	0	0	0	0	0	0	0	1	0	0	0	1	0
593	0	DC	61	1	3	2	1	0	0	0	0	1	0	0	0	0	0	0	0	0		0	0	0	0	0	0	0	1	0	0	0	1	0
594	0	NC	35	2	5	2	1	0	0	0	0	1	0	0	0	1	0	0	0	0	5	0	0	0	0	0	0	0	1	0	0	0	1	0
595	0	DC	58	2	3	2	0	0	0	0	0	1	0	0	0	0	0	1	0	0	5	0	0	0	0	0	0	0	1	0	0	0	1	0
596	1	IC	43	1	4	2	1	0	0	0	0	1	0	0	0	0	0	1	0	0		0	0	0	0	0	0	0	1	0	0	0	1	0
597	0	NC	56	2	3	2	1	0	0	0	0	1	0	0	0	0	0	1	0	0	5	0	0	0	0	0	0	0	1	0	0	0	1	0
598	0	NC	41	2	3	4	0	0	0	1	0	1	0	0	0	0	0	1	0	0	5	0	0	0	0	0	0	0	1	0	0	0	1	0
599	0	NC	30	2	4	2	1	0	0	0	0	1	0	0	0	1	0	0	0	0		0	0	0	0	0	0	0	1	0	0	0	1	0
600	0	DC	44	1	3	2	1	0	0	0	0	1	0	0	0	1	0	0	0	0	5	0	0	0	0	0	0	0	1	0	0	0	1	0
601	0	DC	42	1	4	2	1	0	0	0	0	0	0	0	0	0	0	1	0	0	5	0	0	0	0	0	0	0	1	0	0	0	1	0
602	0	DC	64	2	3	2	1	0	0	0	0	1	0	0	0	1	0	0	0	0	5	0	0	0	0	0	0	0	1	0	0	0	1	0
603	0	DC	40	1	4	2	1	0	0	0	0	1	0	0	0	1	0	0	0	0	5	0	0	0	0	0	0	0	1	0	0	0	1	0
604	0	DC	73	2	3	2	1	0	0	0	0	1	0	0	0	0	0	1	0	0	5	0	0	0	0	0	0	0	1	0	0	0	1	0
605	0	DC	55	2	3	3	0	0	1	0	0	1	0	0	0	0	0	1	0	0	5	0	0	0	0	0	0	0	1	0	0	0	1	0
606	1	IC	46	1	5	2	1	0	0	0	0	1	0	0	0	1	0	0	0	0	5	0	0	0	0	0	0	0	1	0	0	0	1	1
607	0	NC	44	2	4	2	1	0	0	0	0	1	0	0	0	1	0	0	0	0	5	0	0	0	0	0	0	0	1	0	0	0	1	0
608	0	DC	49	2	4	2	1	0	0	0	0	1	0	0	0	1	0	0	0	0	5	0	0	0	0	0	0	0	1	0	0	0	1	0
609	0	DC	24	2	5	2	1	0	0	0	0	1	0	0	0	1	0	0	0	0	5	0	0	0	0	0	0	0	1	0	0	0	1	0
610	0	DC	30	1	4	2	0	0	0	0	1		0	0	0	1	0	0	0	0	5	0	0	0	0	0	0	0	1	0	0	0	1	0
611	0	DC	53	1	3	2	1	0	0	0	0	1	0	0	0	0	0	1	0	0	5	0	0	0	0	0	0	0	1	0	0	0	1	0
612	0	DC	50	2	3	2	1	0	0	0	0	1	0	0	0	0	0	1	0	0	5	0	0	0	0	0	0	0	1	0	0	0	1	0
613	0	DC	58	2	4	2	0	0	0	0	1	0	0	0	0	1	0	0	0	0	5	0	0	0	0	0	0	0	1	0	0	0	1	0
614	0	NC	43	2	5	2	0	0	0	1	0	1	0	0	0	0	0	1	0	0	5	0	0	0	0	0	0	0	1	0	0	0	1	0
615	0	DC	37	2	4	2	0	0	0	0	1	1	0	0	0	1	0	0	0	0	5	0	0	0	0	0	0	0	1	0	0	0	1	0
616	1	IC	18	2	5	2	1	0	0	0	0	1	0	0	0	1	0	0	0	0	5	0	0	0	0	0	0	0	1	0	0	0	1	0
617	0	DC	40	2	4	2	1	0	0	0	0	1	0	0	0	0	0	1	0	0	5	0	0	0	0	0	0	0	1	0	0	0	1	0
618	0	DC	64	2	3	2	0	1	0	1	0	0	0	0	0	0	0	1	0	0	5	0	0	0	0	0	0	0	1	0	0	0	1	0
619	0	NC	40	2	4	2	1	0	0	0	0	1	0	0	0	1	0	0	0	0	5	0	0	0	0	0	0	0	1	0	0	0	1	0
620	0	NC	33	2	3	4	0	0	0	0	1		1	0	0	0	0	0	0	0		0	0	0	0	0	0	0	1	0	0	0	1	0
621	0	NC	26	2	3	2	1	0	0	0	0	1	0	0	0	1	0	0	0	0	5	0	0	0	0	0	0	0	1	0	0	0	1	0
622	0	NC	23	2	4	2	1	0	0	0	0	1	0	0	0	1	0	0	0	0	5	0	0	0	0	0	0	0	1	0	0	0	1	0
623	0	NC	62	2	3	2	0	0	0	0	0	1	0	0	0	0	0	1	0	0	5	0	0	0	0	0	0	0	1	0	0	0	1	0
624	0	NC	63	2	4	2	0	0	0	0	1	0	0	0	0	1	0	0	0	0	5	0	0	0	0	0	0	0	1	0	0	0	1	0
625	0	NC	63	1	4	2	0	0	0	0	1	1	0	0	0	0	0	1	0	0	5	0	0	0	0	0	0	0	1	0	0	0	1	0
626	0	NC	52	1	4	2	1	0	0	0	0	1	0	0	0	0	0	1	0	0	5	0	0	0	0	0	0	0	1	0	0	0	1	0
627	0	DC	49	2	3	2	1	0	0	0	0	1	0	0	0	0	0	1	0	0	5	0	0	0	0	0	0	0	1	0	0	0	1	0
628	0	DC	53	2	4	4	0	0	0	0	1	0	0	0	0	0	0	1	0	0	5	0	0	0	0	0	0	0	1	0	0	0	0	0
629	1	IC	41	1	4	2	1	0	0	0	0	1	0	0	0	1	0	0	0	0	5	0	0	0	0	0	0	0	1	0	0	0	1	1
630	0	DC	63	2	3	2	0	0	0	0	1	0	0	0	0	1	0	0	0	0	5	0	0	0	0	0	0	0	1	0	0	0	0	1
631	0	NC	48	1	4	2	1	0	0	0	0	1	0	0	0	1	0	0	0	0	5	0	0	0	0	0	0	0	1	0	0	0	1	0
632	0	DC	63	1	2	2	0	0	0	0	1	0	0	0	0	1	0	0	0	0	5	0	0	0	0	0	0	0	1	0	0	0	0	1
633	0	NC	29	2	4	2	1	0	0	0	0	1	0	0	0	1	0	0	0	0	5	0	0	0	0	0	0	0	1	0	0	0	1	0
634	0	DC	22	2	4	2	1	0	0	0	0	1	0	0	0	0	0	1	0	0	5	0	0	0	0	0	0	0	1	0	0	0	1	0
635	0	NC	66	2	3	2	0	0	0	0	0	1	0	0	0	1	0	0	1	0	5	0	0	0	0	0	0	0	1	0	0	0	1	0
636	0	NC	47	1	3	2	1	0	0	0	0	1	0	0	0	0	0	1	0	0	5	0	0	0	0	0	0	0	1	0	0	0	1	0
637	0	NC	37	2	5	2	1	0	0	0	0	1	0	0	0	0	0	1	0	0	5	0	0	0	0	0	0	0	1	0	0	0	1	0
638	0	NC	36	2	3	2	1	0	0	0	0	1	0	0	0	0	0	1	0	0	5	0	0	0	0	0	0	0	1	0	0	0	1	0
639	0	NC	36	2	4	2	1	0	0	0	0	1	0	0	0	0	0	1	0	1	5	0	0	0	0	0	0	0	1	0	0	0	1	0
640	0	DC	41	2	5	2	1	0	0	0	0	1	0	0	0	1	0	0	0	0		0	0	0	0	0	0	0	1	0	0	0	1	0
641	0	DC	70	2	2	2	1	0	0	0	0	1	0	0	0	1	0	0	0	0	5	0	0	0	0	0	0	0	1	0	0	0	1	0
642	0	NC	49	2	3	2	1	0	0	0	0	1	0	0	0	0	0	1	0	0	5	0	0	0	0	0	0	0	1	0	0	0	1	0
643	0	DC	71	1	3	4	0	0	0	0	1	0	0	0	0	0	0	1	0	0	5	0	0	0	0	0	0	0	1	0	0	0	0	0
644	0	DC	54	2	2	2	0	0	0	0	1	0	0	0	0	1	0	0	0	0	5	0	0	0	0	0	0	0	1	0	0	0	1	0
645	0	DC	78	2	5	4	0	0	0	0	1	0	0	0	0	0	0	1	0	0	5	0	0	0	0	0	0	0	1	0	0	0	1	0
646	0	NC	53	2	5	2	1	0	0	0	0	1	0	0	0	0	0	1	0	0	5	0	0	0	0	0	0	0	1	0	0	0	1	0
647	0	DC	21	2	4	2	1	0	0	0	0	1	0	0	0	0	0	1	0	0	5	0	0	0	0	0	0	0	1	0	0	0	1	0
648	0	DC	33	2	4	2	1	0	0	0	0	1	0	0	0	1	0	0	0	0	5	0	0	0	0	0	0	0	1	0	0	0	1	0
649	0	DC	54	1	3	2	1	0	0	0	0	1	0	0	0	0	0	1	0	0	5	0	0	0	0	0	0	0	1	0	0	0	1	0
650	0	DC	47	2	3	2	1	0	0	0	0	1	0	0	0	0	0	0	0	0	5	0	0	0	0	0	0	0	1	0	0	0	1	0
651	0	DC	77	1	1	2	0	0	0	0	1	1	0	0	0	1	0	0	0	0	5	0	0	0	0	0	0	0	1	0	0	0	0	1
652	1	IC	40	1	3	2	1	0	0	0	0	1	0	0	0	1	0	0	0	0	5	0	0	0	0	0	0	0	1	0	0	0	1	0
653	0	DC	30	2	5	2	1	0	0	0	0	1	0	0	0	0	0	1	0	0	5	0	0	0	0	0	0	0	1	0	0	0	1	0
654	0	DC	54	2	3	2	1	0	0	0	0	1	0	0	0	0	0	1	0	0	5	0	0	0	0	0	0	0	1	0	0	0	1	0
655	0	DC	40	2	3	2	1	0	0	0	0	1	0	0	0	0	0	1	0	0	5	0	0	0	0	0	0	0	1	0	0	0	1	0
656	1	IC	56	1	5	2	1	0	0	0	0	1	0	0	0	1	0	0	0	0	5	0	0	0	0	0	0	0	1	0	0	0	1	0
657	0	NC	50	2	4	2	1	0	0	0	0	0	0	0	0	1	0	0	0	0	5	0	0	0	0	0	0	0	1	0	0	0	1	0
658	0	NC	35	2	5	2	1	0	0	0	0	1	0	0	0	0	0	1	0	0	5	0	0	0	0	0	0	0	1	0	0	0	1	0
659	0	DC	41	1	5	2	1	0	0	0	0	1	0	0	0	0	0	1	0	0	5	0	0	0	0	0	0	0	1	0	0	0	1	0
660	0	DC	28	2	5	2	1	0	0	0	0	1	0	0	0	0	0	1	0	0	5	0	0	0	0	0	0	0	1	0	0	0	1	0
661	0	DC	36	2	3	2	1	0	0	0	0	1	0	0	0	0	0	1	0	0	5	0	0	0	0	0	0	0	1	0	0	0	1	0
662	0	NC	54	2	4	2	1	0	0	0	0	1	0	0	0	1	0	0	0	0	5	0	0	0	0	0	0	0	1	0	0	0	1	0
663	0	NC	61	2	5	2	0	0	0	0	1	0	0	0	0	0	0	1	0	0	5	0	0	0	0	0	0	0	1	0	0	0	1	0
664	0	NC	31	1	4	2	1	0	0	0	0	1	0	0	0	1	0	0	0	0	5	0	0	0	0	0	0	0	1	0	0	0	1	0
665	0	NC	25	1	5	2	1	0	0	0	0	1	0	0	0	0	0	1	0	0	5	0	0	0	0	0	0	0	1	0	0	0	1	0
666	0	NC	55	2	3	2	1	0	0	0	0	1	0	0	0	1	0	0	0	0	5	0	0	0	0	0	0	0	1	0	0	0	1	0
667	0	NC	55	1	3	2	1	0	0	0	0	1	0	0	0	0	0	1	0	0	5	0	0	0	0	0	0	0	1	0	0	0	1	0
668	0	NC	65	1	4	2	0	0	0	0	1		0	0	0	1	0	0	0	0	5	0	0	0	0	0	0	0	1	0	0	0	1	0
669	0	DC	64	2	4	2	1	0	0	0	0	1	0	0	0	1	0	0	0	0	5	0	0	0	0	0	0	0	1	0	0	0	1	0
670	0	NC	32	2	4	2	1	0	0	0	0	1	0	0	0	1	0	0	0	0	5	0	0	0	0	0	0	0	1	0	0	0	1	0
671	0	DC	72	2	6	4	0	0	0	0	1	0	0	0	0	0	0	1	0	0	5	0	0	0	0	0	0	0	1	0	0	0	1	0
672	0	NC	39	1	3	2	1	0	0	0	0	1	0	0	0	1	0	0	0	0	5	0	0	0	0	0	0	0	1	0	0	0	1	0
673	0	NC	30	2	4	2	0	0	0	0	1	0	0	0	0	0	0	1	0	0	5	0	0	0	0	0	0	0	1	0	0	0	1	0
674	0	DC	20	2	5	2	1	0	0	0	0	1	0	0	0	1	0	0	0	0	5	0	0	0	0	0	0	0	1	0	0	0	1	0
675	0	NC	57	2	3	2	1	0	0	0	0	1	0	0	0	1	0	0	0	0	5	0	0	0	0	0	0	0	1	0	0	0	1	0
676	0	NC	43	2	4	2	1	0	0	0	0	1	0	0	0	0	0	1	0	0	5	0	0	0	0	0	0	0	1	0	0	0	1	0
677	0	DC	51	2	3	2	1	0	0	0	0	1	0	0	0	0	0	1	0	0	5	0	0	0	0	0	0	0	1	0	0	0	1	0
678	0	DC	70	2	3	2	1	0	0	0	0	1	0	0	0	0	0	1	0	0	5	0	0	0	0	0	0	0	1	0	0	0	1	0
679	0	DC	36	2	4	2	0	0	0	0	1	0	0	0	0	0	0	1	0	0	5	0	0	0	0	0	0	0	1	0	0	0	1	0
680	0	DC	58	2	3	2	0	0	0	0	1	0	0	0	0	1	0	0	0	0	5	0	0	0	0	0	0	0	1	0	0	0	1	0
681	1	IC	36	1	4	2	1	0	0	0	0	1	0	0	0	1	0	0	0	1	3	1	1	0	0	0	0	0	0	0	0	0	1	1
682	0	NC	36	2	4	2	1	0	0	0	0	1	0	0	0	1	0	0	0	0	5	0	0	0	0	0	0	0	1	0	0	0	1	0
683	0	NC	27	2	4	2	1	0	0	0	0	1	0	0	0	1	0	0	0	0	5	0	0	0	0	0	0	0	1	0	0	0	1	0
684	0	NC	46	2	3	2	1	0	0	0	0	0	0	0	0	1	0	0	0	0	5	0	0	0	0	0	0	0	1	0	0	0	1	0
685	0	NC	62	1	3	2	1	0	0	0	0	1	0	0	0	0	0	1	0	0	5	0	0	0	0	0	0	0	1	0	0	0	1	0
686	0	NC	60	2	3	2	1	0	0	0	0	1	0	0	0	0	0	1	0	0	5	0	0	0	0	0	0	0	1	0	0	0	1	0
687	0	NC	55	2	4	2	1	0	0	0	0	0	0	0	0	0	0	1	0	0	5	0	0	0	0	0	0	0	1	0	0	0	1	0
688	0	DC	39	2	3	2	1	0	0	0	0	1	0	0	0	0	0	1	0	0	5	0	0	0	0	0	0	0	1	0	0	0	1	0
689	0	DC	69	1	3	4	0	0	0	0	1	1	0	0	0	1	0	0	0	0	5	0	0	0	0	0	0	0	1	0	0	0	1	0
690	0	NC	16	2	4	4	0	0	0	0	1	0	0	0	0	0	0	1	0	0	5	0	0	0	0	0	0	0	1	0	0	0	1	0
691	0	NC	42	2	3	4	1	0	0	0	0	0	0	0	0	0	0	1	0	0	5	0	0	0	0	0	0	0	1	0	0	0	1	0
692	0	DC	66	2	3	2	1	0	0	0	0	1	0	0	0	1	0	0	0	0	5	0	0	0	0	0	0	0	1	0	0	0	1	0
693	1	IC	43	1	4	2	1	0	0	0	0	1	0	0	0	0	0	0	0	0	5	0	0	0	0	0	0	0	1	0	0	0	1	1
694	0	NC	31	2	3	2	1	0	0	0	0	1	0	0	0	0	0	1	0	0	5	0	0	0	0	0	0	0	1	0	0	0	1	0
695	0	NC	34	1	5	2	1	0	0	0	0	1	0	0	0	1	0	0	0	0	5	0	0	0	0	0	0	0	1	0	0	0	1	0
696	0	NC	33	2	4	2	1	0	0	0	0	1	0	0	0	0	0	1	0	0	5	0	0	0	0	0	0	0	1	0	0	0	1	0
697	0	DC	56	1	5	2	0	0	0	0	1	1	0	0	0	0	0	1	0	0	5	0	0	0	0	0	0	0	1	0	0	0	1	0
698	0	NC	58	2	4	2	1	0	0	0	0	1	0	0	0	1	0	0	0	0	5	0	0	0	0	0	0	0	1	0	0	0	1	0
699	0	NC	35	2	4	2	0	0	0	0	1	0	0	0	0	0	0	1	0	0	5	0	0	0	0	0	0	0	1	0	0	0	1	0
700	0	DC	18	2	5	2	1	0	0	0	0	0	0	0	0	1	0	0	0	0	5	0	0	0	0	0	0	0	1	0	1	0	1	0
701	0	DC	49	1	4	2	1	0	0	0	0	1	0	0	0	0	0	1	0	0	5	0	0	0	0	0	0	0	1	0	0	0	1	0
702	0	NC	75	2	3	2	1	0	0	0	0	1	0	0	0	0	0	1	0	0	5	0	0	0	0	0	0	0	1	0	0	0	1	0
703	0	NC	22	1	3	4	0	0	0	0	1	0	0	0	0	1	0	0	0	0	5	0	0	0	0	0	0	0	1	0	0	0	1	0
704	0	NC	49	1	3	2	1	0	0	0	0	1	0	0	0	0	0	1	0	0	5	0	0	0	0	0	0	0	1	0	0	0	1	0
705	0	DC	44	2	3	2	1	0	0	0	0	1	0	0	0	1	0	0	0	0	5	0	0	0	0	0	0	0	1	0	0	0	1	0
706	0	DC	48	1	3	4	0	0	0	1	0	1	0	0	0	0	0	1	0	0	5	0	0	0	0	0	0	0	1	0	0	0	1	0
707	0	DC	45	2	4	2	1	0	0	0	0	1	0	0	0	1	0	0	0	0	5	0	0	0	0	0	0	0	1	0	0	0	1	0
708	0	NC	49	2	4	2	1	0	0	0	0	1	0	0	0	0	0	0	0	0	5	0	0	0	0	0	0	0	1	0	0	0	1	0
709	0	NC	27	2	4	2	1	0	0	0	0	0	0	0	0	1	0	0	0	0	5	0	0	0	0	0	0	0	1	0	0	0	1	0
710	0	NC	56	1	3	2	1	0	0	0	0	1	0	0	0	0	0	1	0	0	5	0	0	0	0	0	0	0	1	0	0	0	1	0
711	0	NC	49	1	4	2	1	0	0	0	0	1	0	0	0	0	0	1	0	0	5	0	0	0	0	0	0	0	1	0	0	0	1	0
712	0	NC	37	1	5	2	1	0	0	0	0	1	0	0	0	0	0	1	0	0	5	0	0	0	0	0	0	0	1	0	0	0	1	0
713	0	DC	45	2	4	2	1	0	0	0	0	1	0	0	0	0	0	1	0	0	5	0	0	0	0	0	0	0	1	0	0	0	1	0
714	0	DC	89	2	4	2	1	0	0	0	0	1	0	0	0	1	0	0	0	0	5	0	0	0	0	0	0	0	1	0	0	0	1	0
715	0	DC	43	1	3	2	1	0	0	0	0	0	0	0	0	1	0	0	0	0	5	0	0	0	0	0	0	0	1	0	0	0	1	0
716	0	DC	60	2	4	4	0	0	0	0	1	0	0	0	0	0	0	1	0	0	5	0	0	0	0	0	0	0	1	0	0	0	0	0
717	0	DC	28	1	4	2	1	0	0	0	0	1	0	0	0	1	0	0	0	0	5	0	0	0	0	0	0	0	1	0	0	0	1	0
718	0	DC	41	1	4	2	1	0	0	0	0	1	0	0	0	1	0	0	0	0	5	0	0	0	0	0	0	0	1	0	0	0	1	0
719	0	NC	41	2	3	2	1	0	0	0	0	0	0	0	0	0	0	1	0	0	5	0	0	0	0	0	0	0	1	0	0	0	1	0
720	0	DC	26	2	3	2	1	0	0	0	0	1	0	0	0	0	0	1	0	0	5	0	0	0	0	0	0	0	1	0	0	0	1	0
721	0	NC	35	2	4	2	1	0	0	0	0	1	0	0	0	1	0	0	0	0	5	0	0	0	0	0	0	0	1	0	0	0	1	1
722	0	NC	17	1	4	2	0	0	0	0	1	0	0	0	0	1	0	0	0	0	5	0	0	0	0	0	0	0	1	0	0	0	1	0
723	0	DC	24	2	3	2	0	1	0	0	0	1	0	0	0	0	0	1	0	0	5	0	0	0	0	0	0	0	0	0	0	0	1	0
724	0	NC	35	2	4	2	1	0	0	0	0	1	0	0	0	0	0	1	0	0		0	0	0	0	0	0	0	1	0	0	0	0	0
725	0	NC	52	2	3	2	1	0	0	0	0	1	0	0	0	0	0	1	0	0	5	0	0	0	0	0	0	0	1	0	0	0	1	0
726	0	DC	54	2	4	4	0	0	0	0	1	0	0	0	0	0	0	1	0	0	5	0	0	0	0	0	0	0	1	0	0	0	0	0
727	0	NC	37	1	4	2	0	1	0	0	0	1	0	0	0	0	0	1	0	0	5	0	0	0	0	0	0	0	0	0	0	0	1	0
728	0	DC	37	2	3	2	1	0	0	0	0	1	0	0	0	0	0	1	0	0	5	0	0	0	0	0	0	0	1	0	0	0	1	0
729	0	DC	44	1	3	2	1	0	0	0	0	1	0	0	0	0	0	1	0	0	5	0	0	0	0	0	0	0	1	0	0	0	1	0
730	0	DC	60	2	3	2	0	0	0	0	1	1	0	0	0	1	0	0	0	0	5	0	0	0	0	0	0	0	1	0	0	0	1	0
731	0	DC	66	2	3	2	0	0	0	0	1	0	0	0	0	1	0	0	0	0	5	0	0	0	0	0	0	0	1	0	0	0	0	0
732	0	DC	50	2	4	2	1	0	0	0	0	0	0	0	0	1	0	0	0	0	5	0	0	0	0	0	0	0	1	0	0	0	1	0
733	0	DC	55	2	3	2	0	0	0	0	1	0	0	0	0	1	0	0	0	0	5	0	0	0	0	0	0	0	1	0	0	0	1	0
734	0	NC	35	1	3	2	0	0	0	0	1	1	0	1	0	0	0	0	0	0	5	0	0	0	0	0	0	0	1	0	0	0	1	0
735	0	NC	43	2	2	2	0	0	0	0	1	0	0	0	0	0	0	1		0	5	0	0	0	0	0	0	0	1	0	0	0	1	0
736	0	DC	20	2	4	2	0	0	0	0	1	0	0	0	0	1	0	0	0	0	5	0	0	0	0	0	0	0	1	0	0	0	1	0
737	0	NC	33	1	4	2	1	0	0	0	0	1	0	0	0	1	0	0	0	0	5	0	0	0	0	0	0	0	1	0	0	0	1	0
738	0	DC	32	2	5	2	1	0	0	0	0	1	0	0	0	1	0	0	0	0	5	0	0	0	0	0	0	0	1	0	0	0	1	0
739	0	NC	36	2	3	2	1	0	0	0	0	1	0	0	0	1	0	0	0	0	5	0	0	0	0	0	0	0	1	0	0	0	0	0
740	0	DC	54	2	5	2	1	0	0	0	0	1	0	0	0	1	0	0	0	0	5	0	0	0	0	0	0	0	1	0	0	0	1	0
741	0	NC	54	2	4	2	1	0	0	0	0	1	0	0	0	0	0	1	0	0	5	0	0	0	0	0	0	0	1	0	0	0	1	0
742	0	DC	42	2	1	2	1	0	0	0	0	1	0	0	0	1	0	0	0	0	5	0	0	0	0	0	0	0	1	0	0	0	1	0
743	0	DC	37	1	3	2	1	0	0	0	0	1	0	0	0	0	0	1	0	0	5	0	0	0	0	0	0	0	1	0	0	0	1	0
744	0	DC	62	2	3	2	1	0	0	0	0	1	0	0	0	0	0	1	0	0	5	0	0	0	0	0	0	0	1	0	0	0	1	0
745	0	DC	16	1	4	4	0	0	0	0	1	0	0	0	0	0	0	1	0	0	5	0	0	0	0	0	0	0	1	0	0	0	0	0
746	0	DC	50	2	4	2	1	0	0	0	0	1	0	0	0	0	0	1	0	0	5	0	0	0	0	0	0	0	1	0	0	0	1	0
747	1	IC	41	1	3	2	0	0	0	0	1	0	0	0	0	1	0	0	0	0	5	0	0	0	0	0	0	0	1	0	0	0	0	1
748	0	DC	62	1	3	2	1	0	0	0	0	1	0	0	0	0	0	1	0	0	5	0	0	0	0	0	0	0	1	0	0	0	1	0
749	0	NC	50	2	3	2	0	0	0	0	0	1	0	0	0	1	0	1	0	0	5	0	0	0	0	0	0	0	1	0	0	0	1	0
750	1	IC	40	1	4	2	1	0	0	0	0	1	0	0	0	1	0	0	0	0	5	0	0	0	0	0	0	0	1	0	0	0	1	0
751	0	DC	17	2	5	2	1	0	0	0	0	1	0	0	0	0	0	1	0	0	5	0	0	0	0	0	0	0	1	0	0	0	1	0
752	1	IC	17	2	5	2	1	0	0	0	0	1	0	0	0	1	0	0	0	0	5	0	0	0	0	0	0	0	1	0	0	0	0	1
753	1	IC	34	1	4	2	1	0	0	0	0	1	0	0	0	0	0	1	0	0	5	0	0	0	0	0	0	0	1	0	0	0	1	1
754	0	DC	39	1	3	2	1	0	0	0	0	1	0	0	0	0	0	1	0	0	5	0	0	0	0	0	0	0	1	0	0	0	1	0
755	1	IC	22	1	4	2	1	0	0	0	0	1	0	0	0	1	0	0	0	0	5	0	0	0	0	0	0	0	1	0	0	0	1	1
756	1	IC	15	1	3	2	1	0	0	0	0	1	0	0	0	1	0	0	0	0	5	0	0	0	0	0	0	0	0	0	0	0	1	1
757	0	DC	42	2	4	2	0	0	0	0	1	0	0	0	0	1	0	0	0	0	5	0	0	0	0	0	0	0	1	0	0	0	1	0
758	0	DC	35	2	4	2	1	0	0	0	0	1	0	0	0	1	0	0	0	0	5	0	0	0	0	0	0	0	1	0	0	0	1	0
759	0	DC	42	2	4	2	1	0	0	0	0	1	0	0	0	1	0	0	0	0	5	0	0	0	0	0	0	0	1	0	0	0	1	0
760	0	DC	34	2	4	2	1	0	0	0	0	1	0	0	0	1	0	0	0	0	5	0	0	0	0	0	0	0	1	0	0	0	1	0
761	0	NC	24	1	4	2	1	0	0	1	0	1	0	0	0	0	0	1	0	0	5	0	0	0	0	0	0	0	1	0	0	0	0	0
762	0	NC	30	2	5	2	1	0	0	0	0	1	0	0	0	1	0	0	0	0	5	0	0	0	0	0	0	0	1	0	0	0	1	1
763	0	DC	44	2	3	2	0	0	0	0	0	0	0	0	0	0	0	1	0	0	5	0	0	0	0	0	0	0	1	0	0	0	1	0
764	0	NC	36	2	4	2	1	0	0	0	1	0	0	0	0	0	0	1	0	0	5	0	0	0	0	0	0	0	1	0	0	0	1	0
765	0	DC	51	2	4	2	1	0	0	0	0	1	0	0	0	0	0	1	0	0	5	0	0	0	0	0	0	0	1	0	0	0	1	0
766	0	DC	40	1	5	2	1	0	0	0	0	1	0	0	0	1	0	0	0	0	5	0	0	0	0	0	0	0	1	0	0	0	1	0
767	0	DC	52	1	4	2	1	0	0	0	0	1	0	0	0	0	0	1	0	0	5	0	0	0	0	0	0	0	1	0	0	0	0	1
768	0	NC	62	2	3	2	1	0	0	0	0	1	0	0	0	1	0	0	0	0	5	0	0	0	0	0	0	0	1	0	0	0	1	0
769	0	NC	57	1	3	2	1	0	0	0	0	1	0	0	0	1	0	0	0	0	5	0	0	0	0	0	0	0	1	0	0	0	1	0
770	0	NC	44	2	3	2	1	0	0	0	0	1	0	0	0	0	0	1	0	0	5	0	0	0	0	0	0	0	1	0	0	0	1	0
771	0	NC	35	1	4	2	1	0	0	0	0	1	0	0	0	0	0	1	0	0	5	0	0	0	0	0	0	0	1	0	0	0	1	0
772	0	NC	49	1	3	2	1	0	0	0	0	1	0	0	0	0	0	1	0	0	5	0	0	0	0	0	0	0	1	0	0	0	1	0
773	0	DC	38	2	4	2	0	0	0	0	1	0	0	0	0	0	0	1	0	0	5	0	0	0	0	0	0	0	1	0	0	0	1	0
774	0	DC	37	1	4	2	1	0	0	0	0	1	0	0	0	0	0	1	0	0	5	0	0	0	0	0	0	0	1	0	0	0	1	0
775	0	DC	30	1	4	2	1	0	0	0	0	1	0	0	0	0	0	1	0	0	5	0	0	0	0	0	0	0	1	0	0	0	1	0
776	0	DC	44	1	4	2	1	0	0	0	0	1	0	0	0	0	0	1	0	0	5	0	0	0	0	0	0	0	1	0	0	0	1	0
777	1	IC	26	1	4	2	1	0	0	0	0	1	0	0	0	1	0	0	0	0	5	0	0	0	0	0	0	0	1	0	0	0	1	1
778	0	NC	42	2	3	2	1	0	0	0	0	1	0	0	0	1	0	0	0	0	5	0	0	0	0	0	0	0	1	0	0	0	1	0
779	0	NC	23	2	4	2	1	0	0	0	0	1	0	0	0	1	0	0	0	0	5	0	0	0	0	0	0	0	1	0	0	0	0	0
780	0	NC	37	2	4	2	1	0	0	0	0	1	0	0	0	0	0	1	0	0	5	0	0	0	0	0	0	0	1	0	0	0	1	0
781	0	NC	40	2	3	2	1	0	0	0	0	1	0	0	0	0	0	1	0	0	5	0	0	0	0	0	0	0	1	0	0	0	1	0
782	0	NC	50	1	3	2	1	0	0	0	0	1	0	0	0	1	0	0	0	0	5	0	0	0	0	0	0	0	1	0	0	0	1	0
783	0	DC	50	2	2	2	1	0	0	0	0	0	0	0	0	1	0	0	0	0	5	0	0	0	0	0	0	0	1	0	0	0	0	0
784	0	DC	64	1	2	2	0	0	0	0	0	1	0	0	0	0	0	1	0	0	5	0	0	0	0	0	0	0	1	0	0	0	1	0
785	0	DC	39	1	3	2	1	0	0	0	0	1	0	0	0	1	0	0	0	0	5	0	0	0	0	0	0	0	1	0	0	0	1	0
786	0	DC	35	2	3	2	1	0	0	0	0	1	0	0	0	0	0	1	0	0	5	0	0	0	0	0	0	0	1	0	0	0	1	0
787	1	IC	40	2	4	2	1	0	0	0	0	1	0	0	0	1	0	0	0	0	5	0	0	0	0	0	0	0	1	0	0	0	1	1
788	0	NC	59	1	3	2	1	0	0	0	0	1	0	0	0	1	0	0	0	0	5	0	0	0	0	0	0	0	1	0	0	0	1	0
789	0	NC	34		4	2	1	0	0	0	0	0	0	0	0	1	0	0	0	0	5	0	0	0	0	0	0	0	1	0	0	0	1	0
790	0	NC	57	1	3	2	1	0	0	0	0	1	0	0	0	0	0	0	0	0		0	0	0	0	0	0	0	1	0	0	0	0	1
791	0	NC	55	1	3	2	1	0	0	0	0	1	0	0	0	1	0	0	0	0	5	0	0	0	0	0	0	0	1	0	0	0	1	1
792	0	DC	62	1	3	2	0	0	0	0	1	0	0	0	0	1	0	0	0	0	5	0	0	0	0	0	0	0	1	0	0	0	1	1
793	0	DC	67	1	3	2	1	0	0	0	0	0	0	0	0	1	0	0	1	0	5	0	0	0	0	0	0	0	1	0	0	0	1	0
794	0	DC	59	2	3	2	1	0	0	0	0	0	0	0	0	1	0	0	0	0	5	0	0	0	0	0	0	0	1	0	0	0	1	0
795	0	DC	39	2	3	2	1	0	0	0	0	1	0	0	0	1	0	0	0	0	5	0	0	0	0	0	0	0	1	0	0	0	1	0
796	1	IC	47	1	2	2	1	0	0	0	0	1	0	0	0	1	0	0	0	0	5	0	0	0	0	0	0	0	1	0	0	0	1	0
797	0	DC	47	1	4	2	1	0	0	0	0	1	0	0	0	0	0	1	0	0	5	0	0	0	0	0	0	0	1	0	0	0	1	0
798	0	DC	18	1	3	2	1	0	0	0	0	0	0	0	0	1	0	0	0	0	5	0	0	0	0	0	0	0	1	0	0	0	1	0
799	0	NC	38	1	4	2	1	0	0	0	0	1	0	0	0	1	0	0	0	0	5	0	0	0	0	0	0	0	1	0	0	0	1	0
800	0	DC	41	2	4	2	1	0	0	0	0	1	0	0	0	0	0	1	0	0	5	0	0	0	0	0	0	0	1	0	0	0	1	0
801	0	DC	61	2	4	2	1	0	0	0	0	1	0	0	0	0	0	1	0	0	5	0	0	0	0	0	0	0	1	0	0	0	1	0
802	0	DC	34	2	3	2	1	0	0	0	0	1	0	0	0	1	0	0	0	0	5	0	0	0	0	0	0	0	1	0	0	0	1	0
803	0	NC	49	1	3	2	1	0	0	0	0	1	0	0	0	0	0	1	0	0	5	0	0	0	0	0	0	0	1	0	0	0	1	0
804	0	DC	58	1	3	2	1	0	0	0	0	1	0	0	0	1	0	0	0	0	5	0	0	0	0	0	0	0	1	0	0	0	1	0
805	0	DC	76	2	3	1	1	0	0	0	0	1	0	0	0	0	0	1	0	0	5	0	0	0	0	0	0	0	1	0	0	0	1	0
806	0	NC	36	2	4	2	1	0	0	0	0	1	0	0	0	1	0	0	0	0	5	0	0	0	0	0	0	0	1	0	0	0	1	0
807	0	NC	60	2	3	2	1	0	0	0	0	1	0	0	0	0	0	1	0	0	5	0	0	0	0	0	0	0	1	0	0	0	1	0
808	0	DC	30	1	4	2	1	0	0	0	0	1	0	0	0	1	0	0		0	5	0	0	0	0	0	0	0	1	0	0	0	1	0
809	0	NC	26	2	4	2	1	0	0	0	0	1	0	0	0	1	0	0	0	0	5	0	0	0	0	0	0	0	1	0	0	0	1	0
810	0	NC	30	1	4	2	1	0	0	0	0	1	0	0	0	1	0	0	0	0	5	0	0	0	0	0	0	0	1	0	0	0	1	0
811	0	NC	50	1	4	2	1	0	0	0	0	1	0	0	0	1	0	0	0	0	5	0	0	0	0	0	0	0	0	0	0	0	1	0
812	0	NC	51	2	4	2	1	0	0	0	0	1	0	0	0	1	0	0	0	0	5	0	0	0	0	0	0	0	1	0	0	0	1	0
813	0	DC	51	2	4	1	1	0	0	0	0	1	0	0	0	1	0	0	0	1		0	0	1	0	0	0	0	1	0	0	0	1	0
814	0	DC	35	2	3	2	1	0	0	0	0	0	0	0	0	1	0	0	0	0	5	0	0	0	0	0	0	0	1	0	0	0	1	0
815	0	DC	45	2	3	2	1	0	0	0	0	1	0	0	0	0	0	1	0	0	5	0	0	0	0	0	0	0	1	0	0	0	1	0
816	1	IC	42	1	4	2	1	0	0	0	0	1	0	0	0	1	0	0	0	0	5	0	0	0	0	0	0	0	1	0	0	0	1	0
817	1	IC	40	1	4	2	1	0	0	0	0	1	0	0	0	1	0	0	0	0	5	0	0	0	0	0	0	0	1	0	0	0	1	0
818	0	DC	26	1	3	2	1	0	0	0	0	1	0	0	0	1	0	0	0	0	5	0	0	0	0	0	0	0	1	0	0	0	1	0
819	0	DC	27	2	4	2	1	0	0	0	0	1	0	0	0	1	0	0	0	0	5	0	0	0	0	0	0	0	1	0	0	0	1	0
820	0	NC	38	2	4	2	0	1	0	0	0	1	0	0	0	0	0	0	0	0	5	0	0	0	0	0	0	0	1	0	0	0	1	0
821	0	NC	21	2	4	2	1	0	0	0	0	0	0	0	0	1	0	0	0	0	5	0	0	0	0	0	0	0	1	0	0	0	1	0
822	0	NC	42	2	4	2	1	0	0	0	0	1	0	0	0	0	0	1	0	0	5	0	0	0	0	0	0	0	1	0	0	0	1	0
823	0	NC	59	1	4	2	1	0	0	0	0	1	0	0	0	1	0	0	0	0	5	0	0	0	0	0	0	0	1	0	0	0	1	0
824	0	DC	27	1	3	2	0	0	0	0	1	0	0	0	0	1	0	0	0	0	5	0	0	0	0	0	0	0	1	0	0	0	1	0
825	0	NC	39	1	4	2	1	0	0	0	0	1	0	0	0	1	0	0	0	0	5	0	0	0	0	0	0	0	1	0	0	0	0	0
826	0	DC	44	2	5	2	0	0	0	0	1	1	0	0	0	1	0	0	0	0	5	0	0	0	0	0	0	0	1	0	0	0	1	0
827	0	DC	23	2	4	2	1	0	0	0	0	1	0	0	0	1	0	0	0	0	5	0	0	0	0	0	0	0	1	0	0	0	1	0
828	0	NC	42	2	4	4	0	0	0	0	1	0	0	0	0	0	0	1	0	0	5	0	0	0	0	0	0	0	1	0	0	0	1	0
829	0	NC	50	2	3	2	1	0	0	0	0	1	0	0	0	1	0	0	0	0	5	0	0	0	0	0	0	0	1	0	0	0	1	0
830	0	NC	29	1	4	2	1	0	0	0	0	1	0	0	0	0	0	1	0	0	5	0	0	0	0	0	0	0	1	0	0	0	1	0
831	0	DC	69	1	3	2	1	0	0	0	0	0	0	0	0	0	0	1	0	0	5	0	0	0	0	0	0	0	1	0	0	0	1	0
832	0	NC	41	2	3	2	1	0	0	0	0	1	0	0	0	0	0	1	0	0	5	0	0	0	0	0	0	0	1	0	0	0	1	0
833	0	NC	65	1	2	2	1	0	0	0	0	1	0	0	0	1	0	0	0	0	5	0	0	0	0	0	0	0	1	0	0	0	1	0
834	0	NC	57	2	2	2	1	0	0	0	0	1	0	0	0	1	0	0	0	0	5	0	0	0	0	0	0	0	1	0	0	0	1	0
835	0	NC	43	1	6	2	1	0	0	0	0	1	0	0	0	1	0	0	0	0	5	0	0	0	0	0	0	0	1	0	0	0	1	0
836	0	NC	50	1	3	2	1	0	0	0	0	1	0	0	0	0	0	1	0	0	5	0	0	0	0	0	0	0	1	0	0	0	1	0
837	0	NC	54	2	3	2	1	0	0	0	0	1	0	0	0	1	0	0	0	0	5	0	0	0	0	0	0	0	1	0	0	0	1	0
838	0	DC	19	2	4	2	1	0	0	0	0	1	0	0	0	1	0	0	0	0	5	0	0	0	0	0	0	0	1	0	0	0	1	0
839	0	DC	73	2	3	2	0	0	0	0	1	0	0	0	0	1	0	0	0	0	5	0	0	0	0	0	0	0	1	0	0	0	1	0
840	0	DC	61	2	4	2	1	0	0	0	0	1	0	0	0	0	0	1	0	0	5	0	0	0	0	0	0	0	1	0	0	0	1	0
841	0	DC	64	1	5	2	1	0	0	0	0	1	1	0	0	0	0	0	0	0	5	0	0	0	0	0	0	0	1	0	0	0	1	0
842	0	NC	30	2	2	3	1	0	0	0	0	0	0	0	1	0	0	0	0	0	5	0	0	0	0	0	0	0	1	0	0	0	1	0
843	0	NC	53	2	3	4	1	0	0	0	0	1	0	0	0	0	0	1	0	0	5	0	0	0	0	0	0	0	1	0	0	0	0	0
844	0	NC	65	2	3	2	1	0	0	0	0	1	0	0	0	0	0	1	0	0	5	0	0	0	0	0	0	0	1	0	0	0	0	0
845	0	NC	51	2	3	2	1	0	0	0	0	1	0	0	0	0	0	1	0	0	5	0	0	0	0	0	0	0	1	0	0	0	1	0
846	0	NC	64	2	3	3	0	0	0	0	1	0	0	0	0	0	0	0	0	0	5	0	0	0	0	0	0	0	1	0	0	0	1	0
847	0	NC	30	2	4	2	1	0	0	0	0	1	0	0	0	0	0	1	0	0	5	0	0	0	0	0	0	0	1	0	0	0	1	0
848	0	NC	40	2	3	2	1	0	0	0	0	1	0	0	0	0	0	1	0	0	5	0	0	0	0	0	0	0	1	0	0	0	0	0
849	0	NC	16	2	3	2	1	0	0	0	0	1	0	0	0	0	0	1	0	0	5	0	0	0	0	0	0	0	1	0	0	0	1	0
850	0	DC	51	2	2	2	1	0	0	0	0	1	0	0	0	0	0	1	0	0	5	0	0	0	0	0	0	0	1	0	0	0	1	0
851	0	NC	80	2	4	2	1	0	0	0	0	1	0	0	0	0	0	1	0	0		0	0	0	0	0	0	0	1	0	0	0	1	0
852	0	NC	43	2	3	2	0	1	0	0	0	1	0	0	0	0	0	1	0	0	5	0	0	0	0	0	0	0	1	0	0	0	0	0
853	0	DC	49	2	4	2	1	0	0	0	0	1	0	0	0	0	0	1	0	0	5	0	0	0	0	0	0	0	1	0	0	0	1	0
854	0	NC	40	2	4	2	1	0	0	0	0	0	0	0	0	1	0	0	0	0		0	0	0	0	0	0	0	1	0	0	0	1	0
855	0	NC	64	1	4	2	0	0	0	0	1		0	0	0	1	0	0	0	0	5	0	0	0	0	0	0	0	1	0	0	0	1	0
856	0	NC	35	1	4	2	1	0	0	0	0	1	0	0	0	1	0	0	0	0	5	0	0	0	0	0	0	0	1	0	0	0	1	0
857	0	NC	33	2	5	2	1	0	0	0	0	1	0	0	0	1	0	0	0	0	5	0	0	0	0	0	0	0	1	0	0	0	1	0
858	0	NC	27	2	4	2	1	0	0	0	0	1	0	0	0	0	0	1	0	0	5	0	0	0	0	0	0	0	1	0	0	0	1	0
859	0	NC	66	1	2	2	0	0	0	0	1	0	0	0	0	0	0	1	0	0	5	0	0	0	0	0	0	0	1	0	0	0	0	0
860	0	NC	57	1	4	2	1	0	0	0	0	1	0	0	0	0	0	1	0	0	5	0	0	0	0	0	0	0	1	0	0	0	1	0
861	1	IC	22	1	5	2	1	0	0	0	0	1	0	0	0	1	0	0	0	0	5	0	0	0	0	0	0	0	1	0	0	0	1	0
862	1	IC	14	1	3	2	1	0	0	0	0	1	0	0	1	1	0	0	0	0	5	0	0	0	0	0	0	0	1	0	0	0	0	1
863	0	NC	62	2	3	2	1	0	0	0	0	1	0	0	0	1	0	0	0	0	5	0	0	0	0	0	0	0	1	0	0	0	1	0
864	0	NC	34	2	4	2	1	0	0	0	0	1	0	0	0	0	0	1	0	0	5	0	0	0	0	0	0	0	1	0	0	0	1	0
865	0	DC	16	1	5	2	1	0	0	0	0	1	0	0	0	1	0	0	0	0	5	0	0	0	0	0	0	0	1	0	0	0	1	0
866	0	DC	19	1	5	2	1	0	0	0	0	1	0	0	0	1	0	0	0	0	5	0	0	0	0	0	0	0	1	0	0	0	1	0
867	0	DC	58	2	4	2	1	0	0	0	0	1	0	0	0	1	0	0	0	0	5	0	0	0	0	0	0	0	1	0	0	0	1	0
868	0	DC	45	2	4	3	0	0	0	0	1	0	0	0	0	0	0	1	0	0	5	0	0	0	0	0	0	0	1	0	0	0	1	0
869	1	IC	62	2	2	2	1	0	0	0	0	1	0	0	0	1	0	0	0	0	5	0	0	0	0	0	0	0	1	0	0	0	1	1
870	0	NC	49	1	5	2	1	0	0	0	0	1	0	0	0	1	0	0	0	0	5	0	0	0	0	0	0	0	1	0	0	0	1	0
871	0	NC	60	1	1	2	1	0	0	0	0	1	0	0	0	1	0	0	0	0	5	0	0	0	0	0	0	0	1	0	0	0	1	0
872	0	NC	38	1	3	2	1	0	0	0	0	1	0	0	0	0	0	1	0	0	5	0	0	0	0	0	0	0	1	0	0	0	1	0
873	0	NC	63	1	3	3	0	0	0	0	1	0	0	0	0	1	0	0	0	0	5	0	0	0	0	0	0	0	1	0	0	0	1	0
874	0	DC	70	1	4	2	1	0	0	0	0	1	0	0	0	1	0	0	0	0	5	0	0	0	0	0	0	0	1	0	0	0	1	0
875	0	DC	63	1	3	3	0	0	0	0	1	0	0	0	0	0	0	1	0	0	5	0	0	0	0	0	0	0	1	0	0	0	1	0
876	0	DC	61	2	4	2	1	0	0	0	0	1	0	0	0	1	0	0	0	0	5	0	0	0	0	0	0	0	0	0	0	0	1	0
877	0	DC	38	2	4	3	0	0	0	0	1	0	0	0	0	0	0	1	0	0	5	0	0	0	0	0	0	0	1	0	0	0	1	0
878	0	DC	77	2	4	4	0	0	0	0	1	0	0	0	0	0	0	1	0	0	5	0	0	0	0	0	0	0	1	0	0	0	1	0
879	0	DC	60	1	5	4	0	0	0	0	1	0	0	0	0	0	0	1	0	0	5	0	0	0	0	0	0	0	1	0	0	0	1	0
880	0	NC	44	1	4	2	1	0	0	0	0	1	0	0	0	1	0	0	0	0	5	0	0	0	0	0	0	0	1	0	0	0	1	0
881	0	NC	45	1	4	2	1	0	0	0	0	1	0	0	0	1	0	0	0	0	5	0	0	0	0	0	0	0	1	0	0	0	1	0
882	0	NC	22	1	6	2	1	0	0	0	0	1	0	0	0	1	0	0	0	0	5	0	0	0	0	0	0	0	1	0	0	0	0	1
883	0	NC	28	2	5	2	1	0	0	0	0	1	0	0	0	0	0	0	0	0	5	0	0	0	0	0	0	0	1	0	0	0	1	0
884	0	NC	28	1	4	2	1	0	0	0	0	1	0	0	0	1	0	0	0	0	5	0	0	0	0	0	0	0	0	0	0	0	1	0
885	0	DC	34	2	5	2	1	0	0	0	0	1	0	0	0	1	0	0	0	0	5	0	0	0	0	0	0	0	1	0	0	0	1	0
886	0	DC	56	2	4	3	0	0	0	0	1	0	0	0	0	0	0	1	0	0	5	0	0	0	0	0	0	0	1	0	0	0	1	0
887	0	DC	42	2	4	2	1	0	0	0	0	0	0	0	0	0	0	1	0	0	5	0	0	0	0	0	0	0	1	0	0	0	0	0
888	0	DC	46	2	4	4	0	0	0	0	1	0	0	0	0	0	0	1	0	0	5	0	0	0	0	0	0	0	1	0	0	0	0	0
889	0	DC	48	2	4	2	1	0	0	0	0	1	0	0	0	1	0	0	0	0	5	0	0	0	0	0	0	0	1	0	0	0	1	0
890	1	IC	37	2	4	2	1	0	0	0	0	1	0	0	0	1	0	0	0	0	5	0	0	0	0	0	0	0	1	0	0	0	0	1
891	0	NC	55	1	2	2	1	0	0	0	0	1	0	0	0	1	0	1	0	0	5	0	0	0	0	0	0	0	1	0	0	0	1	1
892	0	NC	40	2	4	2	1	0	0	0	0	1	0	0	0	1	0	0	0	0	5	0	0	0	0	0	0	0	1	0	0	0	1	0
893	0	NC	62	2	4	2	1	0	0	0	0	1	0	0	0	1	0	0	0	0	5	0	0	0	0	0	0	0	1	0	0	0	1	0
894	0	NC	23	2	4	2	1	0	0	0	0	1	0	0	0	1	0	0	0	0	5	0	0	0	0	0	0	0	1	0	0	0	1	0
895	0	NC	65	2	3	2	1	0	0	0	0	1	0	0	0	1	0	0	0	0	5	0	0	0	0	0	0	0	1	0	0	0	1	0
896	0	DC	74	2	4	4	0	0	0	0	1	0	0	0	0	0	0	1	0	0	5	0	0	0	0	0	0	0	1	0	0	1	0	0
897	0	DC	44	2	4	2	0	0	0	0	1	1	0	0	0	0	0	1	0	0	5	0	0	0	0	0	0	0	1	0	0	0	1	0
898	0	DC	19	2	5	2	0	0	0	0	1	0	0	0	0	0	0	1	0	0	5	0	0	0	0	0	0	0	1	0	0	0	1	0
899	0	DC	28	2	5		0	0	0	0	1		0	0	0	1	0	0	0	0	5	0	0	0	0	0	0	0	1	0	0	0	1	0
900	1	IC	40	1	4	2	1	0	0	0	0	1	0	0	0	1	0	0	0	0	5	0	0	0	0	0	0	0	1	0	0	0	1	1
901	0	NC	62	1	2	2	1	0	0	0	0	0	0	0	0	1	0	0	0	0	5	0	0	0	0	0	0	0	1	0	0	0	1	0
902	1	IC	72	1	1	2	0	0	0	0	0	1	0	0	0	1	0	0	0	0	5	0	0	0	0	0	0	0	1	0	0	0	0	0
903	0	NC	58	1	2	4	0	0	0	0	1	0	0	0	0	0	0	1	0	0	5	0	0	0	0	0	0	0	1	0	0	0	1	0
904	0	NC	66	1	2	4	0	0	0	0	1	0	0	0	0	0	0	1	0	0	5	0	0	0	0	0	0	0	1	0	0	0	1	0
905	0	DC	24		5	4	0	0	0	0	1	0	0	0	0	0	0	1	0	0	5	0	0	0	0	0	0	0	1	0	0	0	1	0
906	0	DC	57	2	3	2	1	0	0	0	0	1	0	0	0	1	0	0	0	0	5	0	0	0	0	0	0	0	1	0	0	0	1	0
907	0	DC	19	1	3	4	0	0	0	0	1	0	0	0	0	0	0	1	0	0	5	0	0	0	0	0	0	0	1	0	0	0	0	1
908	0	DC	48	1	4	2	1	1	0	0	0	1	0	0	0	1	0	0	0	0	3	0	0	0	0	0	0	0	1	0	0	1	1	0
909	0	DC	66	1	5	4	0	0	0	0	1	0	0	0	0	0	0	1	0	0	5	0	0	0	0	0	0	0	1	0	0	0	0	0
910	1	IC	19	2	5	1	1	0	0	0	0	1	0	0	0	1	0	0	0	0	5	0	0	0	0	0	0	0	1	0	0	0	1	1
911	0	NC	53	1	5	1	1	0	0	0	0	1	0	0	0	1	0	0	0	0	5	0	0	0	0	0	0	0	1	0	0	0	1	1
912	0	NC	57	1	5	2	1	0	0	0	0	1	0	0	0	1	0	0	0	1	5	0	0	0	0	0	1	0	0	0	0	0	1	0
913	0	NC	79	1	2	2	1	0	0	0	0	1	0	0	0	1	0	0	0	0	5	0	0	0	0	0	0	0	1	0	0	0	1	0
914	0	NC	29	1	5	2	1	0	0	0	0	1	0	0	0	1	0	0	0	1	5	0	0	0	0	0	0	0	1	0	0	1	1	0
915	0	DC	52	1	4	2	1	0	0	0	0	1	0	0	0	1	0	0	0	0	3	0	0	0	0	0	0	0	1	0	0	1	1	0
916	0	DC	27	2	4	2	1	0	0	0	0	1	0	0	0	1	0	0	0	1	5	0	0	0	0	0	0	0	1	0	0	1	0	0
917	0	DC	59	1	3	2	1	0	0	0	0	1	0	0	0	1	0	0	0	1	5	0	0	0	0	0	0	0	1	0	0	0	1	0
918	0	DC	37	2	4	2	1	0	0	0	0	1	0	0	0	1	0	0	0	0	3	0	0	0	0	1	0	0	0	0	0	1	0	0
919	0	DC	51	1	4	2	1	0	0	0	0	1	0	0	0	1	0	0	0	0	5	0	0	0	0	0	0	0	1	0	0	1	1	0
920	0	NC	61	2	4	2	1	0	0	0	0	1	0	0	0	1	0	0	0	0	5	0	0	0	0	0	0	0	1	0	0	0	1	0
921	0	NC	79	1	4	2	1	0	0	0	0	1	0	0	0	1	0	0	0	0	5	0	0	0	0	0	0	0	1	0	0	0	0	0
922	0	NC	34	1	4	2	1	0	0	0	0	1	0	0	0	1	0	0	0	0	5	0	0	0	0	0	0	0	1	0	0	1	0	0
923	1	IC	35	1	4	2	1	0	0	0	0	1	0	0	0	1	0	0	0	0	5	1	0	0	0	0	0	0	1	0	0	0	0	1
924	0	NC	41	2	4	2	1	0	0	0	0	1	0	0	0	1	0	0	0	0	5	0	0	0	0	0	0	0	1	0	0	0	1	0
925	0	NC	33	2	4	1	1	0	0	0	0	1	0	0	0	1	0	0	0	0	5	0	0	0	0	0	0	0	1	0	0	0	1	0
926	0	NC	36	1	4	2	1	0	0	0	0	1	0	0	0	1	0	0	0	0	5	0	0	0	0	0	0	0	1	0	0	0	1	0
927	0	NC	35	2	4	2	1	0	0	0	0	1	0	0	0	1	0	0	0	0	5	0	0	0	0	0	0	0	1	0	0	0	1	0
928	0	NC	67	1	3	2	1	0	0	0	0	1	0	0	0	1	0	0	0	0	5	0	0	0	0	0	0	0	1	0	0	1	1	1
929	0	DC	34	2	4	2	1	0	0	0	0	1	0	0	0	1	0	0	0	0	5	0	0	0	0	0	0	0	1	0	0	0	1	0
930	0	DC	57	2	5	2	1	0	0	0	0	1	0	0	0	1	0	0	0	0	5	0	0	0	0	0	0	0	1	0	0	0	1	0
931	0	DC	38	2	5	2	1	0	0	0	0	1	0	0	0	1	0	0	0	0	5	0	0	0	0	0	0	0	1	0	0	0	1	0
932	0	DC	30	2	4	2	1	0	0	0	0	1	0	0	0	1	0	0	0	0	5	0	0	0	0	0	0	0	1	0	0	0	1	0
933	0	DC	66	1	4	2	1	0	0	0	0	1	0	0	0	1	0	0	0	0	5	0	0	0	0	0	0	0	1	0	0	0	1	0
934	0	NC	36	2	4	2	1	0	0	0	0		0	0	0	1	0	0	0	0	5	0	0	0	0	0	0	0	1	0	0	0	1	0
935	0	NC	46	2	4	2	1	0	0	0	0	1	0	0	0	1	0	0	0	0	5	0	0	0	0	0	0	0	1	0	0	0	1	0
936	1	IC	70	2	6	2	1	0	0	0	0	1	0	0	0	1	0	0	0	0	5	0	0	0	0	0	0	0	1	0	0	1	0	1
937	0	NC	36	2	4	2	1	0	0	0	0	1	0	0	0	1	0	0	0	0	5	0	0	0	0	0	0	0	1	0	0	0	1	0
938	0	NC	76	1	5	2	1	0	0	0	0	1	0	0	0	1	0	0	0	0	5	0	0	0	0	0	0	0	0	0	0	0	0	0
939	0	NC	63	2	5	2	1	0	0	0	0	1	0	0	0	1	0	0	0	0	5	0	0	0	0	0	0	0	1	0	0	0	1	0
940	0	NC	83	1	3	2	1	0	0	0	0	1	0	0	0	1	0	0	0	0	5	0	0	0	0	0	0	0	1	0	0	0	1	1
941	0	NC	71	2	2	2	1	0	0	0	0	1	0	0	0	1	0	0	0	0	5	0	0	0	0	0	0	0	1	0	0	0	1	0
942	0	NC	77	1	3	2	1	0	0	0	0	1	0	0	0	1	0	0	0	0	5	0	0	0	0	0	0	0	1	0	0	0	0	1
943	0	NC	27	2	4	2	1	0	0	0	0	0	0	0	0	1	0	0	0	0	5	0	0	0	0	0	0	0	1	0	0	0	1	0
944	0	DC	58	2	3	2	1	0	0	0	0	1	0	0	0	1	0	0	0	0	5	0	0	0	0	0	0	0	1	0	0	0	1	0
945	0	DC	41	1	5	4	0	0	0	0	1	0	0	0	0	0	0	1	0	0	5	0	0	0	0	0	0	0	1	0	0	0	0	0
946	0	DC	67	2	5	4	0	0	0	0	1	0	0	0	0	0	0	1	0	0	5	0	0	0	0	0	0	0	1	0	0	0	0	0
947	0	DC	42	2	6	4	0	0	0	0	1	0	0	0	0	0	0	1	0	0	5	0	0	0	0	0	0	0	1	0	0	0	0	0
948	0	DC	63	2	4	2	1	0	0	0	0	1	0	0	0	0	0	1	0	0	5	0	0	0	0	0	0	0	1	0	0	0	1	0
949	0	NC	40	2	4	2	1	0	0	0	0	1	0	0	0	1	0	0	0	1	5	0	0	0	0	0	0	0	1	0	0	0	1	1
950	0	DC	48	2	3	2	1	0	0	0	0	1	0	0	0	1	0	0	0	0	5	0	0	0	0	0	0	0	1	0	0	0	1	0
951	0	DC	44	2	5	2	1	0	0	0	0	1	0	0	0	1	0	0	0	0	5	0	0	0	0	0	0	0	1	0	0	0	1	0
952	0	DC	39	2	4	2	1	0	0	0	0	1	0	0	0	1	0	0	0	0	5	0	0	0	0	0	0	0	1	0	0	0	1	0
953	0	DC	31	2	5	2	1	0	0	0	0	1	0	0	0	1	0	0	0	0	5	0	0	0	0	0	0	0	1	0	0	0	1	0
954	0	NC	41	2	3	2	1	0	0	0	0	1	0	0	0	1	0	0	0	0	5	0	0	0	0	0	0	0	1	0	0	0	1	0
955	0	NC	51	2	4	2	1	0	0	0	0	0	0	0	0	0	0	1	0	0	5	0	0	0	0	0	0	0	1	0	0	1	0	1
956	0	NC	45	2	3	2	1	0	0	0	0	1	0	0	0	0	0	1	0	0	5	0	0	0	0	0	0	0	1	0	0	1	0	1
957	0	NC	37	2	3	2	1	1	0	0	0	1	0	0	0	1	0	0	0	0	5	0	0	0	0	0	0	0	1	0	0	0	1	0
958	0	NC	34	1	4	2	1	0	0	0	0	1	0	0	0	1	0	0	0	0	5	0	0	0	0	0	0	0	1	0	0	0	1	1
959	0	DC	45	2	3	2	1	0	0	0	0	0	0	0	0	0	0	1	0	0	5	0	0	0	0	0	0	0	1	0	0	1	0	1
960	0	DC	46	1	5	3	1	0	0	0	0	1	0	0	1	0	0	0	0	0	5	0	0	0	0	0	0	0	1	0	0	0	1	0
961	0	DC	58	1	5	2	1	0	0	0	0	1	0	0	1	0	0	0	0	0	5	0	0	0	0	0	0	0	1	0	0	0	1	0
962	0	DC	61	1	5	4	1	0	0	0	0	1	0	0	1	0	0	0	0	0	5	0	0	0	0	0	0	0	1	0	0	0	1	0
963	0	DC	58	2	5	2	1	0	0	0	0	0	0	0	0	1	0	0	0	0	5	0	0	0	0	0	0	0	1	0	0	1	0	1
964	0	NC	48	1	4	2	1	0	0	0	0	1	0	0	0	1	0	0	0	0	5	0	0	0	0	0	0	0	1	0	0	1	0	1
965	1	IC	62	2	3		0	0	0	0	0		0	0	0	0	0	0				0	0	0	0	0	0	0	0	0	0	0	0	0
966	0	NC	57	1	4	2	1	0	0	0	0	1	0	0	0	1	0	0	0	0		0	0	0	0	0	0	0	1	0	0	0	1	1
967	0	NC	54	2	4	2	1	0	0	0	0	1	0	0	0	1	0	0	0	0	5	0	0	0	0	0	0	0	1	0	0	0	1	0
968	0	NC	25	2	3	2	0	0	0	0	0	0	0	0	0	0	0	1	0	0	5	0	0	0	0	0	0	0	1	0	0	0	0	0
969	0	NC	40	2	4	2	1	0	0	0	0	1	0	0	0	1	0	0	0	0	5	0	0	0	0	0	0	0	1	0	0	0	1	0
970	0	DC	66	2	3	2	1	0	0	0	0	1	0	0	0	1	0	0	0	0	5	0	0	0	0	0	0	0	1	0	0	0	1	0
971	0	DC	43	2	4	2	1	0	0	0	0	0	0	0	0	1	0	0	0	0	5	0	0	0	0	0	0	0	1	0	0	0	0	1
972	0	DC	67	2	3	2	1	0	0	0	0		0	0	0	1	0	0	0	0	5	0	0	0	0	0	0	0	1	0	0	0	0	1
973	0	DC	44	2	4	2	1	0	0	0	0	1	0	0	0	1	0	0	0	0	5	0	0	0	0	0	0	0	1	0	0	0	1	1
974	1	IC	49	1	4	2	1	0	0	0	0	1	0	0	0	0	0	0	0	0	5	0	0	0	0	0	0	0	1	0	0	0	1	1
975	0	DC	35	2	5	4	0	0	0	0	1	0	0	0	0	0	0	1	0	0	5	0	0	0	0	0	0	0	1	0	0	0	0	0
976	0	NC	20	1	5	2	1	0	0	0	0	1	0	0	1	1	0	0	0		5	0	0	0	0	0	0	0	1	0	0	0	1	0
977	0	NC	40	1	4	2	1	0	0	0	0	1	0	0	0	1	0	0	0	0	5	0	0	0	0	0	0	0	1	0	0	0	1	1
978	0	NC	30	2	5	2	1	0	0	0	0	1	0	0	0	1	0	0	0	0	5	0	0	0	0	0	0	0	1	0	0	0	1	0
979	0	DC	46	2	5	2	1	0	0	0	0	1	0	0	0	1	0	0	0	0	5	0	0	0	0	0	0	0	1	0	0	0	1	0
980	0	DC	43	2	3	2	0	0	0	0	0	1	0	0	0	1	0	0	0	0	5	0	0	0	0	0	0	0	1	0	0	0	0	1
981	0	DC	69	2	4	2	1	0	0	0	0	1	0	0	0	1	0	0	0	0	5	0	0	0	0	0	0	0	1	0	0	1	0	1
982	0	DC	49	2	4	2	0	0	0	0	1	0	0	0	0	1	0	0	0	0	5	0	0	0	0	0	0	0	1	0	0	0	0	1
983	0	DC	35	2	4	2	0	0	0	0	1	0	0	0	0	1	0	0	0	0	5	0	0	0	0	0	0	0	1	0	0	0	0	1
984	1	IC	40	1	4	2	1	0	0	0	0	1	0	0	0	1	0	0	0	0	5	0	0	0	0	0	0	0	1	0	0	0	1	0
985	0	NC	62	1	4	2	1	0	0	0	0	1	0	0	0	1	0	0	0	0	5	0	0	0	0	0	0	0	1	0	0	0	1	0
986	0	NC	63	2	2	2	1	0	0	0	0	1	0	0	0	1	0	0	0	0	5	0	0	0	0	0	0	0	1	0	0	0	1	1
987	0	NC	47	2	5	2	1	0	0	0	0	1	0	0	0	1	0	0	0	0	5	0	0	0	0	0	0	0	1	0	0	0	1	0
988	0	NC	31	2	4	2	1	0	0	0	0	1	0	0	0	1	0	0	0	0	5	0	0	0	0	0	0	0	1	0	0	1	0	1
989	0	NC	74	2	3	1	1	0	0	0	0	1	0	0	0	1	0	0	0	0	5	0	0	0	0	0	0	0	1	0	0	0	1	0
990	0	DC	46	2	4	2	1	0	0	0	0	1	0	0	0	1	0	0	0	0	5	0	0	0	0	0	0	0	1	0	0	0	1	0
991	0	DC	58	1	4	2	1	0	0	0	0	1	0	0	0	1	0	0	0	0	5	0	0	0	0	0	0	0	1	0	0	0	1	0
992	0	DC	60	2	2	2	1	0	0	0	0	1	0	0	0	1	0	0	0	0	5	0	0	0	0	0	0	0	1	0	0	0	1	0
993	0	DC	34	2	5	2	1	0	0	0	0	1	0	0	0	1	0	0	0	0	5	0	0	0	0	0	0	0	1	0	0	0	1	0
994	0	DC	64	2	5	2	1	0	0	0	0	1	0	0	0	1	0	0	0	0	5	0	0	0	0	0	0	0	1	0	0	0	1	0
995	1	IC	35	1	4	2	1	0	0	0	0	1	0	0	0	1	0	0	0	0	5	0	0	0	0	0	0	0	1	0	0	0	1	0
996	0	NC	57	2	5	4	0	0	0	0	1	0	0	0	0	0	0	1	0	0	5	0	0	0	0	0	0	0	1	0	0	0	1	0
997	0	NC	59	2	6	2	1	0	0	0	0	1	0	0	0	1	0	0	0	0	5	0	0	0	0	0	0	0	1	0	1	0	1	0
998	0	NC	34	1	5	2	1	0	0	0	0	1	0	0	0	1	0	0	0	0	5	0	0	0	0	0	0	0	1	0	0	0	1	0
999	0	NC	56	2	4	2	0	0	0	0	1	0	0	0	0	1	0	0	0	0	5	0	0	0	0	0	0	0	1	0	0	1	0	1
1000	0	NC	69	1	5	2	1	0	0	0	0	1	0	0	0	1	0	0	0	0	5	0	0	0	0	0	0	0	1	0	0	0	1	0
1001	0	DC	70	2	4	4	0	0	0	0	1	0	0	0	0	0	0	1	0	0	5	0	0	0	0	0	0	0	1	0	0	0	0	0
1002	0	DC	62	2	4	2	1	0	0	0	0	1	0	0	0	1	0	0	0	0	5	0	0	0	0	0	0	0	1	0	0	0	1	0
1003	0	DC	61	2	3	4	1	0	0	0	0	1	0	0	0	0	0	1	0	0	5	0	0	0	0	0	0	0	1	0	0	0	1	0
1004	0	DC	28	1	4	2	0	0	0	0	1	0	0	0	0	1	0	0	0	0	5	0	0	0	0	0	0	0	1	0	0	0	1	0
1005	0	DC	51	2	4	2	1	0	0	0	0	1	0	0	0	0	0	1	0	0	5	0	0	0	0	0	0	0	1	0	0	0	1	0
1006	0	NC	21	2	6	2	1	0	0	0	0	1	0	0	0	1	0	0	0	0	5	0	0	0	0	0	0	0	1	0	0	0	1	0
1007	0	NC	41		4	2	1	0	0	0	0	1	0	0	0	1	0	0	0	0	5	0	0	0	0	0	0	0	1	0	0	0	1	0
1008	0	NC	43	2	4	2	1	0	0	0	0	1	0	0	0	1	0	0	0	0	5	0	0	0	0	0	0	0	1	0	0	0	1	0
1009	0	NC	20	2	6	2	1	0	0	0	0	1	0	0	0	1	0	0	0	0	5	0	0	0	0	0	0	0	1	0	0	0	1	0
1010	0	NC	56	2	5	2	1	0	0	0	0		0	0	0	1	0	0	0	0	5	0	0	0	0	0	0	0	1	0	0	0	1	0
1011	0	DC	39	1	4	4	0	0	0	0	1	0	0	0	0	0	0	1	0	0	5	0	0	0	0	0	0	0	0	0	0	0	1	0
1012	0	DC	54	2	2	4	0	0	0	0	1	0	0	0	0	0	0	1	0	0	5	0	0	0	0	0	0	0	1	0	0	0	1	0
1013	0	DC	30	1	4	2	0	0	0	0	1	0	0	0	0	0	0	1	0	0	5	0	0	0	0	0	0	0	1	0	0	0	0	0
1014	0	DC	70	1	4	2	1	0	0	0	0	1	0	0	0	1	0	0	0	0	5	0	0	0	0	0	0	0	1	0	0	0	1	0
1015	0	DC	64	2	4	2	1	0	0	0	0	1	0	0	0	1	0	0	0	0	5	0	0	0	0	0	0	0	1	0	0	0	1	0
1016	1	IC	30	2	3	2	1	0	0	0	0		0	0	0	1	0	0	0	0	5	0	0	0	0	0	0	0	1	0	0	0	1	1
1017	0	NC	27	2	4	2	1	0	0	0	0	1	0	0	0	1	0	0	0	0	5	0	0	0	0	0	0	0	1	0	0	0	1	0
1018	0	NC	21	2	4	2	1	0	0	0	0		0	0	0	1	0	0	0	0	5	0	0	0	0	0	0	0	1	0	0	0	1	0
1019	0	NC	56	1	3	2	1	0	0	0	0	1	0	0	0	1	0	0	0	0	5	0	0	0	0	0	0	0	1	0	0	0	1	1
1020	0	NC	55	2	4	2	1	0	0	0	0	1	0	0	0	1	0	0	0	0	5	0	0	0	0	0	0	0	1	0	0	0	1	1
1021	0	NC	45	2	5	1	1	0	0	0	0	1	0	0	0	1	0	0	0	0	5	0	0	0	0	0	0	0	1	0	0	0	1	0
1022	0	DC	39	2	4	4	0	0	0	0	1	0	0	0	0	0	0	1	0	0	5	0	0	0	0	0	0	0	1	0	0	0	0	0
1023	0	DC	31	1	4	4	0	0	0	0	1		0	0	0	0	0	1	0		5	0	0	0	0	0	0	0	1	0	0	0	0	0
1024	0	DC	37	2	4	4	0	0	0	0	1	0	0	0	0	0	0	1	0	0	5	0	0	0	0	0	0	0	1	0	0	0	0	0
1025	0	DC	69	2	5	4	0	0	0	0	1	0	0	0	0	0	0	1	0	0	5	0	0	0	0	0	0	0	1	0	0	0	0	0
1026	0	DC	68	1	4	2	1	0	0	0	0	0	0	0	0	0	0	1	0	0	5	0	0	0	0	0	0	0	1	0	0	1	0	1
1027	1	IC	34	1	3	2	1	0	0	0	0	1	0	0	0	1	0	0	0	0	5	0	0	0	0	0	0	0	1	0	0	0	1	1
1028	0	NC	21	2	3	2	1	0	0	0	0	1	0	0	0	1	0	0	0	0	5	0	0	0	0	0	0	0	1	0	0	0	0	0
1029	0	NC	35	1	4	2	0	0	0	0	0		0	0	0	1	0	0	0	0	5	0	0	0	0	0	0	0	1	0	0	0	0	0
1030	0	NC	23	2	3	2	1	0	0	0	0	1	0	0	0	1	0	0	0	0	5	0	0	0	0	0	0	0	1	0	0	0	0	0
1031	0	NC	17	2	4	2	1	0	0	0	0	1	0	0	0	1	0	0	0	0	5	0	0	0	0	0	0	0	0	0	0	0	0	0
1032	0	DC	76	1	3	4	0	0	0	0	1	0	0	0	0	1	0	0	0	0	5	0	0	0	0	0	0	0	1	0	0	0	1	1
1033	0	DC	21	2	4	4	1	0	0	0	0	0	0	0	0	1	0	0	0	0	5	0	0	0	0	0	0	0	1	0	0	0	0	0
1034	0	DC	22	2	3	4	0	0	0	0	1	0	0	0	0	0	0	1	0			0	0	0	0	0	0	0	1	0	0	0	0	0
1035	0	DC	29	2	4	2	1	0	0	0	0	0	0	0	0	1	0	0	0	0	5	0	0	0	0	0	0	0	1	0	0	0	0	0
1036	0	DC	46	2	3	2	1	0	0	0	0	1	0	0	0	1	0	0	0	0	5	0	0	0	0	0	0	0	1	0	0	0	0	0
1037	1	IC	31	1	3	2	1	0	0	0	0	1	0	0	0	1	0	0	0	0	5	0	0	0	0	0	0	0	1	0	0	0	1	1
1038	0	NC	19	2	4	2	1	0	0	0	0	1	0	0	0	1	0	0	0	0	5	0	0	0	0	0	0	0	1	0	0	0	1	0
1039	0	NC	29	2	3	4	0	0	0	0	1	0	0	0	0	0	0	1	0	0	5	0	0	0	0	0	0	0	1	0	0	0	0	0
1040	0	NC	25	2	3	4	0	0	0	0	1	0	0	0	0	0	0	1	0	0	5	0	0	0	0	0	0	0	1	0	0	0	0	0
1041	0	NC	38	2	3	2	1	0	0	0	0		0	0	0	1	0	0	0	0	5	0	0	0	0	0	0	0	1	0	0	0	1	0
1042	0	NC	52	2	6	2	1	0	0	0	0	0	0	0	0	1	0	0	0	0	5	0	0	0	0	0	0	0	1	0	0	0	0	0
1043	0	DC	37	1	3	2	0	0	0	0	1	0	0	0	0	1	0	0	0	0	5	0	0	0	0	0	0	0	1	0	0	0	0	0
1044	0	DC	30	2	3	2	1	0	0	0	0	0	0	0	0	1	0	0	0	0	5	0	0	0	0	0	0	0	1	0	0	0	0	0
1045	0	DC	69	2	2	2	1	0	0	0	0	1	0	0	0	1	0	0	0	0	5	0	0	0	0	0	0	0	1	0	0	0	1	0
1046	0	DC	38	1	5	2	1	0	0	0	0	1	0	0	0	1	0	0	0	0	5	0	0	0	0	0	0	0	1	0	0	0	1	0
1047	0	DC	28	2	4	2	1	0	0	0	0	1	0	0	0	1	0	0	0	0	5	0	0	0	0	0	0	0	1	0	0	0	1	0
1048	1	IC	57	2	4	2	1	0	0	0	0	1	0	0	0	1	0	0	0	0	5	0	0	0	0	0	0	0	1	0	0	0	0	0
1049	0	NC	39	2	6	2	1	0	0	0	0	1	0	0	0	1	0	0	0	0	5	0	0	0	0	0	0	0	1	0	0	0	0	0
1050	0	NC	55	1	2	2	1	0	0	0	0	1	0	0	0	1	0	0	0	0	5	0	0	0	0	0	0	0	0	0	0	0	0	0
1051	1	IC	57	2	4	4	1	0	0	0	0	0	0	0	0	1	0	0	0	0	5	0	0	0	0	0	0	0	0	0	0	0	1	1
1052	1	IC	15	1	3	2	1	0	0	0	0	0	0	0	0	1	0	0	0	0	5	0	0	0	0	0	0	0	1	0	0	0	0	0
1053	0	NC	41	2	4	2	1	0	0	0	0	1	0	0	0	1	0	0	0	0	5	0	0	0	0	0	0	0	1	0	0	0	0	0
1054	0	NC	46	2	4	2	1	0	0	0	0	1	0	0	0	1	0	0	0	0	5	0	0	0	0	0	0	0	0	0	0	1	0	1
1055	0	NC	42	1	3	2	1	0	0	0	0	1	0	0	0	0	0	0	0	0	5	0	0	0	0	0	0	0	1	0	0	0	1	0
1056	0	NC	49	2	4	2	1	0	0	0	0	1	0	0	0	1	0	0	0	0	5	0	0	0	0	0	0	0	1	0	0	1	0	1
1057	0	NC	29	2	4	2	1	0	0	0	0	1	0	0	0	1	0	0	0	0	5	0	0	0	0	0	0	0	1	0	0	1	0	1
1058	0	DC	57	2	4	2	1	0	0	0	0	1	0	0	0	1	0	0	0	0	5	0	0	0	0	0	0	0	1	0	0	0	1	0
1059	0	DC	36	2	5	2	1	0	0	0	0	1	0	0	0	1	0	0	0	0	5	0	0	0	0	0	0	0	1	0	0	0	1	0
1060	0	DC	59	2	2	2	1	0	0	0	0	1	0	0	0	1	0	0	0	0	5	0	0	0	0	0	0	0	1	0	0	0	1	0
1061	0	DC	62	2	2	2	1	0	0	0	0	1	0	0	0	1	0	0	0	0	5	0	0	0	0	0	0	0	1	0	1	0	0	0
1062	1	IC	23	1	4	2	1	0	0	0	0	1	0	0	0	1	0	0	0	0	5	0	0	0	0	0	0	0	1	0	0	0	1	1
1063	0	NC	54	2	4	2	1	0	0	0	0	1	0	0	0	1	0	1	0	0	5	0	0	0	0	0	0	0	1	0	0	0	1	0
1064	0	NC	62	1	2	2	1	0	0	0	0	1	0	0	0	1	0	0		0	5	0	0	0	0	0	0	0	1	0	0	0	1	0
1065	0	NC	54	2	4	2	1	0	0	0	0	1	0	0	0	0	0	1	0	0	5	0	0	0	0	0	0	0	1	0	0	0	1	0
1066	0	NC	62	2	2	2	1	0	0	0	0		0	0	0	1	0	0	0	0	5	0	0	0	0	0	0	0	1	0	0	0	1	0
1067	0	NC	57	2	5	2	1	0	0	0	0		0	0	0	1	0	0	0			0	0	0	0	0	0	0	1	0	0	0	1	0
1068	0	DC	51	1	4	2	1	0	0	0	0		0	0	0	1	0	0	0	0	5	0	0	0	0	0	0	0	1	0	0	0	1	0
1069	0	DC	48	2	5	2	1	0	0	0	0		0	0	0	1	0	0	0	0	5	0	0	0	0	0	0	0	1	0	0	0	1	0
1070	0	DC	27	1	4	2	1	0	0	0	0	0	0	0	0	0	0	1	0	0	5	0	0	0	0	0	0	0	1	0	0	0	1	0
1071	0	DC	45	1	5	2	1	0	0	0	0	1	0	0	0	1	0	0	0	0	5	0	0	0	0	0	0	0	1	0	0	0	1	0
1072	0	DC	47	2	4	2	1	0	0	0	0	0	0	0	0	1	0	0	0	0	5	0	0	0	0	0	0	0	1	0	0	0	1	0
1073	1	IC	32	1	4	2	1	0	0	0	0	1	0	0	0	1	0	0	0	0	5	0	0	0	0	0	0	0	1	0	0	0	1	1
1074	0	NC	56	2	5	2	1	0	0	0	0	1	0	0	0	1	0	0	0	0	5	0	0	0	0	0	0	0	1	0	0	0	1	0
1075	0	NC	52	2	3	2	1	0	0	0	0	1	0	0	0	1	0	0	0	0	5	0	0	0	0	0	0	0	1	0	0	0	1	0
1076	0	NC	46	1	3	4	0	0	0	0	1	0	0	0	0	0	0	1	0	0	5	0	0	0	0	0	0	0	1	0	0	0	0	0
1077	0	NC	44	1	4	2	1	0	0	0	0	1	0	0	0	1	0	0	0	0	5	0	0	0	0	0	0	0	1	0	0	0	1	0
1078	0	NC	35	2	4	2	1	0	0	0	0	1	0	0	0	1	0	0	0	0	5	0	0	0	0	0	0	0	1	0	0	0	1	0
1079	0	DC	46	2	4	2	1	0	0	0	0	1	0	0	0	1	0	0	0	0	5	0	0	0	0	0	0	0	1	0	0	1	0	1
1080	0	DC	20	2	4	2	1	0	0	0	0	1	0	0	0	1	0	0	0	0	5	0	0	0	0	0	0	0	1	0	0	0	1	1
1081	0	DC	37	2	4	2	1	0	0	0	0	1	0	0	0	1	0	0	0	0	5	0	0	0	0	0	0	0	1	0	0	0	1	1
1082	0	DC	42	2	4	2	1	0	0	0	0	1	0	0	0	1	0	0	0	0	3	0	0	0	0	0	0	0	1	0	0	0	1	1
1083	0	DC	58	2	4	2	1	0	0	0	0	1	0	0	0	0	0	0	0	0	5	0	0	0	0	0	0	0	1	0	0	0	1	0
1084	1	IC	53	1	4	2	1	0	0	0	0	1	0	0	0	1	0	0	0	0	5	0	0	0	0	0	0	0	1	0	0	0	0	1
1085	0	NC	46	2	4	2	1	0	0	0	0		0	0	0	1	0	0	0	0	5	0	0	0	0	0	0	0	1	0	0	0	0	0
1086	0	NC	33	2	4	2	1	0	0	0	0	1	0	0	0	1	0	0	0	0	5	0	0	0	0	0	0	0	1	0	0	0	0	1
1087	0	NC	63	2	4	2	0	0	0	0	1	0	0	0	0	1	0	0	0	0	5	0	0	0	0	0	0	0	1	0	0	0	0	0
1088	0	NC	30	2	4	4	0	0	0	0	1		0	0	0	1	0	0	0	0	5	0	0	0	0	0	0	0	1	0	0	0	0	0
1089	0	NC	36	2	4	2	1	0	0	0	0	1	0	0	0	1	0	0	0	0	5	0	0	0	0	0	0	0	1	0	0	0	1	1
1090	0	DC	24	1	4	1	1	0	0	0	0	1	0	0	0	1	0	0	0	0	5	0	0	0	0	0	0	0	1	0	0	0	0	0
1091	0	DC	39	2	4	2	1	0	0	0	0	1	0	0	0	1	0	0	0	0	5	0	0	0	0	0	0	0	1	0	0	0	0	0
1092	0	DC	21	1	4	2	1	0	0	0	0	1	0	0	0	1	0	0	0	0	5	0	0	0	0	0	0	0	1	0	0	0	1	0
1093	0	DC	15	1	3	2	1	0	0	0	0	1	0	0	0	1	0	0	0	0	5	0	0	0	0	0	0	0	1	0	0	0	1	0
1094	0	DC	66	2	2	2	1	0	0	0	0	1	0	0	0	1	0	0	0	0	5	0	0	0	0	0	0	0	1	0	0	0	1	0
1095	1	IC	14	2	3	2	1	0	0	0	0	1	0	0	0	1	0	0	0	0	5	0	0	0	0	0	0	0	1	0	0	0	1	1
1096	0	NC	63	2	4	2	1	0	0	0	0	1	0	0	0	1	0	0	0	0	5	0	0	0	0	0	0	0	1	0	0	0	0	0
1097	0	NC	44	1	4	2	1	0	0	0	0	1	0	0	0	0	0	1	0	0	5	0	0	0	0	0	0	0	1	0	0	0	0	1
1098	0	NC	39		5	2	1	0	0	0	0	1	0	0	0	1	0	0	0	0	5	0	0	0	0	0	0	0	1	0	0	0	0	0
1099	0	NC	68	2	2	2	1	0	0	0	0	1	0	0	0	1	0	0	0	0	5	0	0	0	0	0	0	0	1	0	0	0	0	1
1100	0	NC	70	2	4	2	1	0	0	0	0	1	0	0	0	1	0	0	0	0	5	0	0	0	0	0	0	0	1	0	1	0	0	0
1101	0	DC	24	1	4	2	1	0	0	0	0	1	0	0	0	1	0	0	0	0	5	0	0	0	0	0	0	0	1	0	0	0	0	0
1102	0	DC	23	2	4	2	1	0	0	0	0	1	0	0	0	1	0	0	0	0	5	0	0	0	0	0	0	0	1	0	0	0	1	0
1103	0	DC	62	1	4	2	1	0	0	0	0	1	0	0	0	1	0	0	0	0	5	0	0	0	0	0	0	0	1	0	0	0	1	0
1104	0	DC	20	2	5	2	1	0	0	0	0	1	0	0	0	1	0	0	0	0	5	0	0	0	0	0	0	0	1	0	0	0	1	0
1105	0	DC	42	1	5	2	1	0	0	0	0	1	0	0	0	1	0	0	0	0	5	0	0	0	0	0	0	0	1	0	0	0	1	0
1106	1	IC	41	2	4	2	1	0	0	0	0	1	0	0	0	1	0	0	0	0	5	0	0	0	0	0	0	1	0	0	0	0	1	1
1107	0	NC	70	2	3	2	1	0	0	0	0	1	0	0	0	1	0	0	1	0	5	0	0	0	0	0	0	0	1	0	0	0	1	0
1108	0	NC	47	2	2	2	1	0	0	0	0	1	0	0	0	1	0	0	0	0	5	0	0	0	0	0	0	0	1	0	0	0	1	0
1109	0	NC	44	2	4	2	1	0	0	0	0	1	0	0	0	1	0	0	0	0	5	0	0	0	0	0	0	0	1	0	0	0	1	0
1110	0	NC	80	2	2	4	0	0	0	0	1	0	0	0	0	0	0	1	0	0	5	0	0	0	0	0	0	0	1	0	0	0	0	0
1111	0	NC	60	2	3	2	1	0	0	0	0	1	0	0	0	1	0	0	0	0	5	0	0	0	0	0	0	0	1	0	0	0	1	0
1112	0	DC	56	2	3	2	1	0	0	0	0	1	0	0	0	1	0	0	0	0	5	0	0	0	0	0	0	0	1	0	0	0	1	0
1113	0	DC	42	1	2	2	1	0	0	0	0	1	0	0	1	0	0	0	0	0	5	0	0	0	0	0	0	0	1	0	0	0	1	0
1114	0	DC	40	1	2	2	1	0	0	0	0	1	0	0	0	1	0	0	0	0	5	0	0	0	0	0	0	0	1	0	0	0	1	0
1115	0	DC	44	1	5	2	1	0	0	0	0	1	0	0	0	1	0	0	0	0	5	0	0	0	0	0	0	0	1	0	0	0	1	0
1116	0	DC	63	1	2	2	1	0	0	0	0	1	0	0	0	1	0	0	0	0	5	0	0	0	0	0	0	0	1	0	0	0	1	0
1117	1	IC	40	2	4	2	1	0	0	0	0	1	0	0	0	1	0	0	0	0	5	0	0	0	0	0	0	0	1	0	0	0	1	0
1118	0	NC	60	2	3	2	1	0	0	0	0	1	0	0	0	0	0	0	0	0	5	0	0	0	0	0	0	0	1	0	0	0	1	0
1119	0	NC	29	1	4	2	1	0	0	0	0	1	0	0	0	1	0	0	0	0	5	0	0	0	0	0	0	0	1	0	0	0	1	0
1120	0	NC	62	2	3	2	1	0	0	0	0	0	0	0	0	0	0	1	0	0	5	0	0	0	0	0	0	0	1	0	0	0	1	0
1121	0	NC	34	1	5	2	1	0	0	0	0	1	0	0	0	0	0	1	0	0	5	0	0	0	0	0	0	0	1	0	0	0	1	0
1122	0	NC	60	2	4	2	1	0	0	0	0	0	0	0	0	1	0	0	0	0	5	0	0	0	0	0	0	0	1	0	0	0	1	0
1123	0	DC	33	2	4	2	1	0	0	0	0	1	0	0	0	1	0	0	0	0	5	0	0	0	0	0	0	0	1	0	0	0	1	0
1124	0	DC	48	2	4	2	1	1	0	0	0	1	0	0	0	1	0	0	0	0	5	0	0	0	0	0	0	0	1	0	0	0	1	0
1125	0	DC	44	2	5	2	1	0	0	0	0	1	0	0	0	1	0	0	0	0	5	0	0	0	0	0	0	0	1	0	0	0	1	0
1126	0	DC	65	1	6	2	1	0	0	0	0	1	0	0	0	1	0	0	0	0	5	0	0	0	0	0	0	0	1	0	0	0	1	0
1127	0	NC	34	1	4	3	1	0	0	0	0	1	0	0	0	1	0	0	0	0	5	0	0	0	0	0	0	0	1	0	0	1	1	0
1128	1	IC	75	1	1	2	0	0	0	0	0	1	0	0	0	0	0	0	0	0	0	0	0	0	0	0	0	0	0	0	0	0	0	0
1129	0	NC	31	2	4	2	1	0	0	0	0	1	0	0	0	1	0	0	0	0	3	0	0	0	0	0	0	0	1	0	0	1	1	0
1130	0	NC	42	2	4	2	1	0	0	0	0	1	0	0	0	1	0	0	0	0	5	0	0	0	0	0	0	0	1	0	0	1	1	0
1131	0	DC	84	2	2	2	0	0	0	0	1	0	0	0	0	0	0	1	0	0	5	0	0	0	0	0	0	0	1	0	0	0	0	0
1132	0	DC	62	2	4	2	1	0	0	0	0	1	0	0	0	1	0	0	0	0	5	0	0	0	0	0	0	0	1	0	0	0	1	0
1133	0	DC	52	2	2	2	1	0	0	0	0	1	0	0	0	1	0	0	0	0	5	0	0	0	0	0	0	0	1	0	0	0	0	0
1134	0	DC	37	2	5	2	1	0	0	0	0	0	0	0	0	1	0	0	0	0	5	0	0	0	0	0	0	0	1	0	0	0	1	0
1135	0	DC	56	2	4	2	1	0	0	0	0	1	0	0	0	1	0	0	0	0	5	0	0	0	0	0	0	0	1	0	0	0	1	0
1136	1	IC	26	2	3	2	0	0	0	0	0	1	0	0	0	0	0	0	1	0	0	0	0	0	0	0	0	0	0	0	0	0	0	0
1137	0	NC	38	2	3	2	0	0	0	0	0	1	0	0	0	1	0	0	0	0	5	0	0	0	0	0	0	0	1	0	0	0	1	0
1138	0	NC	61	2	5	2	1	0	0	0	0	1	0	0	0	1	0	0	0	0	5	0	0	0	0	0	0	0	1	0	0	0	1	0
1139	0	NC	37	2	4	2	1	0	0	0	0		0	0	0	1	0	0	0	0	5	0	0	0	0	0	0	0	1	0	0	0	1	0
1140	0	NC	35	1	4	2	1	0	0	0	0	0	0	0	0	1	0	0	0	0	5	0	0	0	0	0	0	0	0	0	0	0	1	0
1141	0	NC	40	2	4	2	1	0	0	0	0	1	0	0	0	1	0	0	0	0	5	0	0	0	0	0	0	0	1	0	0	0	0	1
1142	0	DC	45	1	2	2	1	0	0	0	0	1	0	0	0	1	0	0	0	0	5	0	0	0	0	0	0	0	1	0	0	0	1	0
1143	0	DC	25	1	4	2	1	0	0	0	0	1	0	0	0	1	0	0	0	0	5	0	0	0	0	0	0	0	0	0	0	0	1	0
1144	0	DC	27	1	4	2	1	0	0	0	0	1	0	0	0	1	0	0	0	0	5	0	0	0	0	0	0	0	1	0	0	0	1	0
1145	0	DC	41	2	3	2	0	0	0	0	0	0	0	0	0	1	0	0	0	0	5	0	0	0	0	0	0	0	0	0	0	0	0	0
1146	0	NC	44	2	4	2	1	0	0	0	0	1	0	0	0	1	0	0	0	0	5	0	0	0	0	0	0	0	1	0	0	0	1	0
1147	0	NC	71	1	3	2	1	0	0	0	0	1	0	0	0	1	0	0	0	0	5	0	0	0	0	0	0	0	1	0	0	0	1	0
1148	0	NC	25	2	4	2	1	0	0	0	0	1	0	0	0	1	0	0	0	1	1	0	0	0	0	0	0	0	1	0	0	0	1	0
1149	0	NC	38	2	3	2	1	0	0	0	0	0	0	0	0	0	0	1	0	0	5	0	0	0	0	0	0	0	1	0	0	0	0	0
1150	0	NC	57	1	4	2	1	0	0	0	0	0	0	0	0	1	0	0	0	0	5	0	0	0	0	0	0	0	1	0	0	0	0	0
1151	0	DC	45	2	4	2	1	0	0	0	0	1	0	0	0	1	0	0	0	0	5	0	0	0	0	0	0	0	1	0	0	0	1	1
1152	0	DC	24	2	4	2	1	0	0	0	0	1	0	0	0	1	0	0	0	0	5	0	0	0	0	0	0	0	1	0	0	0	1	1
1153	0	DC	50	2	3	2	1	0	0	0	0	1	0	0	0	1	0	0	0	0	5	0	0	0	0	0	0	0	1	0	0	0	1	0
1154	0	DC	52	1	4	2	0	0	0	0	0	1	0	0	0	1	0	0	0	0	5	0	0	0	0	0	0	0	1	0	0	1	0	0
1155	0	DC	78	2	2	2	1	0	0	0	0	1	0	0	0	1	0	0	0	0	5	0	0	0	0	0	0	0	1	0	0	0	1	0
1156	0	NC	45	2	4	2	1	0	0	0	0	1	0	0	0	1	0	0	0	0	5	0	0	0	0	0	0	0	1	0	0	0	0	1
1157	0	NC	26	2	4	2	1	0	0	0	0	1	0	0	0	1	0	0	0	0	5	0	0	0	0	0	0	0	1	0	0	0	1	0
1158	0	NC	69	1	2	2	1	0	0	0	0	1	0	0	0	1	0	0	0	1	3	0	0	0	0	1	1	0	0	0	0	1	0	1
1159	0	NC	61	2	2	2	1	0	0	0	0	1	0	0	0	1	0	0	0	0	5	0	0	0	0	0	0	0	1	0	0	0	1	0
1160	0	NC	64	1	2	2	1	0	0	0	0	1	0	0	0	1	0	0	0	0	5	0	0	0	0	0	0	0	1	0	0	0	1	0
1161	0	DC	40	1	4		0	0	0	0	0		0	0	0	0	0	0				0	0	0	0	0	0	0	0	0	0	0	0	0
1162	0	DC	34	2	5	2	1	0	0	0	0	1	0	0	0	1	0	0	0	0	5	0	0	0	0	0	0	0	1	0	0	0	1	0
1163	0	DC	51	2	4	2	1	0	0	0	0	1	0	0	0	1	0	0	0	0	5	0	0	0	0	0	0	0	1	0	0	0	1	0
1164	0	DC	63	1	2	2	1	0	0	0	0	1	0	0	0	1	0	0	0	0	5	0	0	0	0	0	0	0	1	0	0	1	1	0
1165	0	DC	61	2	3	2	1	0	0	0	0	1	0	0	0	1	0	0	0	0	5	0	0	0	0	0	0	0	1	0	0	0	1	0
1166	0	NC	24	2	5	2	1	0	0	0	0	1	0	0	0	1	0	0	0	0	5	0	0	0	0	0	0	0	1	0	0	0	1	1
1167	0	NC	30	2	4	2	1	0	0	0	0	1	0	0	0	1	0	0	0	0	5	0	0	0	0	0	0	0	1	0	0	0	1	1
1168	0	NC	21	2	4	2	1	0	0	0	0	1	0	0	0	1	0	0	0	0	5	0	0	0	0	0	0	0	1	0	0	0	1	1
1169	0	NC	39	1	4	2	1	0	0	0	0	1	0	0	0	1	0	0	0	0	5	0	0	0	0	0	0	0	1	0	0	0	0	1
1170	0	NC	58	1	3	2	1	0	0	0	0	1	0	0	0	1	0	0	0	0	5	0	0	0	0	0	0	0	1	0	0	0	0	0
1171	0	DC	40	2	3	2	1	0	0	0	0	1	0	0	0	1	0	0	0	0	5	0	0	0	0	0	0	0	1	0	0	0	1	0
1172	0	DC	45	2	4	2	1	0	0	0	0	1	0	0	0	1	0	0	0	0	5	0	0	0	0	0	0	0	1	0	0	0	1	0
1173	0	DC	69	1	2	2	1	0	0	0	0	0	0	0	0	1	0	0	0	0	5	0	0	0	0	0	0	0	1	0	0	0	1	0
1174	0	DC	43	2	3	2	1	0	0	0	0	1	0	0	0	1	0	0	0	0	3	0	0	0	0	0	0	0	1	0	0	1	1	0
1175	1	IC	15	2	2	2	1	0	0	0	0	1	0	0	0	1	0	0	0	0	5	0	0	0	0	0	0	0	1	0	0	0	1	1
1176	0	NC	65	2	4	2	1	0	0	0	0	1	0	0	0	1	0	0	0	0	5	0	0	0	0	0	0	0	1	0	0	0	1	0
1177	0	NC	39	2	2	2	1	0	0	0	0	1	0	0	0	1	0	0	0	0	5	0	0	0	0	0	0	0	1	0	0	0	1	0
1178	0	NC	78	1	2	2	1	0	0	0	0	0	0	0	0	0	0	1	0	0	5	0	0	0	0	0	0	0	1	0	0	0	1	0
1179	0	NC	40	2	2	2	1	0	0	0	0	1	0	0	0	1	0	0	0	0	5	0	0	0	0	0	0	0	1	0	0	0	1	0
1180	0	NC	43	2	1	2	1	0	0	0	0	1	0	0	0	1	0	0	0	0	5	0	0	0	0	0	0	0	1	0	0	0	1	0
1181	0	DC	67	1	4	2	1	0	0	0	0	1	0	0	0	1	0	0	0	0	5	0	0	0	0	0	0	0	1	0	0	0	1	0
1182	0	DC	87	2	4	2	1	0	0	0	0	1	0	0	0	1	0	0	0	0	5	0	0	0	0	0	0	0	1	0	0	0	1	1
1183	0	DC	63	1	3	2	1	0	0	0	0	1	0	0	0	1	0	0	0	0	5	0	0	0	0	0	0	0	1	0	0	0	1	0
1184	0	DC	33	2	5	2	1	0	0	0	0	1	0	0	0	1	0	0	0	0	5	0	0	0	0	0	0	0	1	0	0	0	1	0
1185	0	DC	36	2	4	2	1	0	0	0	0	1	0	0	0	1	0	0	0	0	5	0	0	0	0	0	0	0	1	0	0	0	1	0
1186	1	IC	15	1	3	2	1	0	0	0	0	1	0	0	0	1	0	0	0	0	5	0	0	0	0	0	0	0	1	0	0	0	1	0
1187	0	NC	58	1	2	3	0	0	0	0	1	0	0	0	0	0	0	1	0	0	5	0	0	0	0	0	0	0	1	0	0	0	0	0
1188	0	NC	26	2	4	4	0	0	0	0	1	0	0	0	0	0	0	1	0	0	5	0	0	0	0	0	0	0	1	0	0	0	0	0
1189	0	NC	30	2	3	2	1	0	0	0	0	1	0	0	0	1	0	0	0	0	5	0	0	0	0	0	0	0	1	0	0	0	0	1
1190	0	NC	36	2	5	2	1	0	0	0	0	1	0	0	0	1	0	0	0	0	5	0	0	0	0	0	0	0	1	0	0	0	1	1
1191	0	NC	40	1	4	2	0	0	0	0	1	0	0	0	0	1	0	0	0	0	5	0	0	0	0	0	0	0	1	0	0	0	1	0
1192	0	DC	43	2	5	2	1	0	0	0	0	1	0	0	0	1	0	0	0	0	5	0	0	0	0	0	0	0	1	0	0	0	1	0
1193	0	DC	39	2	5	2	1	0	0	0	0	1	0	0	0	1	0	0	0	0	5	0	0	0	0	0	0	0	1	0	0	1	0	0
1194	0	DC	33	2	5	2	1	0	0	0	0	1	0	0	0	1	0	0	0	0	5	0	0	0	0	0	0	0	1	0	0	0	1	0
1195	0	DC	28	2	5	2	1	0	0	0	0	1	0	0	0	1	0	0	0	0	5	0	0	0	0	0	0	0	1	0	0	0	1	0
1196	0	DC	54	2	3	2	1	0	0	0	0	0	0	0	0	1	0	0	0	0	5	0	0	0	0	0	0	0	1	0	0	1	0	0
1197	0	DC	47	1	2	2	1	0	0	0	0	1	0	0	0	1	0	0	0	0	3	0	0	0	0	0	0	0	1	0	0	0	1	0
1198	1	IC	61	1	4	2	1	0	0	0	0	1	0	0	0	1	0	0	0	0	5	0	0	0	0	0	0	0	1	0	0	0	1	0
1199	0	NC	39	2	4	2	1	0	0	0	0	1	0	0	0	1	0	0	0	0	5	0	0	0	0	0	0	0	1	0	0	0	1	0
1200	0	NC	58	2	3	2	1	0	0	0	0	1	0	0	0	1	0	0	0	0	5	0	0	0	0	0	0	0	1	0	0	0	1	0
1201	0	NC	18	2	4	2	1	0	0	0	0	0	0	0	0	1	0	0	0	0	5	0	0	0	0	0	0	0	1	0	0	1	0	1
1202	0	NC	50	1	3	2	1	0	0	0	0	0	0	0	0	1	0	0	0	0	5	0	0	0	0	0	0	0	1	0	0	0	1	0
1203	0	NC	35	1	3	2	1	1	0	0	0	1	0	0	0	1	0	0	0	0	5	0	0	0	0	0	0	0	1	0	0	0	1	0
1204	0	DC	46	2	4	2	1	0	0	0	0	1	0	0	0	1	0	0	0	0	5	0	0	0	0	0	0	0	1	0	0	0	1	0
1205	0	DC	50	2	4	2	1	0	0	0	0	1	0	0	0	1	0	0	0	0	5	0	0	0	0	0	0	0	1	0	0	0	1	0
1206	0	DC	19	2	4	2	1	0	0	0	0	1	0	0	0	1	0	0	0	0	5	0	0	0	0	0	0	0	1	0	0	0	1	0
1207	0	DC	30	1	5	4	0	0	0	0	1	0	0	0	0	0	0	1	0	0	5	0	0	0	0	0	0	0	1	0	0	0	1	0
1208	0	DC	57	2	3	2	1	0	0	0	0	1	0	0	0	1	0	0	0	0	3	0	0	0	0	0	0	0	1	0	0	1	0	0
1209	1	IC	54	2	5	2	1	0	0	0	0	1	0	0	0	1	0	0	0	0	5	0	0	0	0	0	0	0	1	0	0	0	1	0
1210	0	NC	42	2	4	2	1	0	0	0	0	1	0	0	0	1	0	0	0	0	5	0	0	0	0	0	0	0	1	0	0	0	1	0
1211	0	NC	25	1	4	2	1	0	0	0	0	0	0	0	0	1	0	0	0	0	5	0	0	0	0	0	0	0	1	0	0	0	1	0
1212	0	NC	36	2	4	2	1	0	0	0	0	0	0	0	0	1	0	0	0	0	5	0	0	0	0	0	0	0	1	0	0	0	1	0
1213	0	NC	57	2	3	2	1	0	0	0	0	0	0	0	0	1	0	0	0	0	5	0	0	0	0	0	0	0	1	0	0	0	1	0
1214	0	DC	62	1	4	2	0	1	0	0	0	1	0	0	0	1	0	0	0	0	5	0	0	0	0	0	0	0	1	0	0	0	1	0
1215	0	DC	33	2	5	2	1	0	0	0	0	1	0	0	0	1	0	0	0	0	5	0	0	0	0	0	0	0	1	0	0	0	1	0
1216	0	DC	68	1	3	4	0	0	0	0	1	0	0	0	0	0	0	1	0	0	5	0	0	0	0	0	0	0	1	0	0	0	1	0
1217	0	DC	34	2	4	2	1	0	0	0	0	1	0	0	0	1	0	0	0	0	5	0	0	0	0	0	0	0	1	0	0	0	1	0
1218	0	DC	48	1	3		1	0	0	0	0	1	0	0	0	1	0	0	0	0	5	0	0	0	0	0	0	0	1	0	0	0	1	0
1219	1	IC	49	2	4	2	1	0	0	0	0	0	0	0	0	1	0	0	0	0	5	0	0	0	0	0	0	0	1	0	0	0	1	0
1220	0	NC	18	1	4	2	1	0	0	0	0	1	0	0	0	1	0	0	0	0	5	0	0	0	0	0	0	0	1	0	0	0	1	1
1221	0	NC	43	2	4	2	1	0	0	0	0	1	0	0	0	1	0	0	0	0	5	0	0	0	0	0	0	0	1	0	0	0	0	0
1222	0	NC	58	2	5	2	1	0	0	0	0	1	0	0	0	1	0	0	0	0	5	0	0	0	0	0	0	0	1	0	0	0	1	1
1223	0	NC	52	2	5	2	1	0	0	0	0	0	0	0	0	0	0	1	0	0	5	0	0	0	0	0	0	0	1	0	0	1	1	0
1224	0	NC	52	2	6	3	0	0	0	0	1	0	0	0	0	0	0	1	0	0	5	0	0	0	0	0	0	0	1	0	0	0	0	0
1225	0	DC	44	2	5	2	1	0	0	0	0	1	0	0	0	1	0	0	0	0	3	0	0	0	0	0	0	0	1	0	0	1	1	0
1226	0	DC	33	2	5	4	0	0	0	0	1	0	0	0	0	0	0	1	0	0	5	0	0	0	0	0	0	0	1	0	0	0	0	0
1227	0	DC	37	1	5	2	1	0	0	0	0	1	0	1	0	0	0	0	0	0	5	0	0	0	0	0	0	0	1	0	0	0	1	0
1228	0	DC	43	2	5	2	1	0	0	0	0	1	0	0	0	1	0	0	0	0	5	0	0	0	0	0	0	0	1	0	0	1	0	0
1229	0	DC	33	2	4	2	1	0	0	0	0	0	0	0	0	1	0	0	0	0	5	0	0	0	0	0	0	0	1	0	0	1	0	0
1230	1	IC	38	2	4	2	1	0	0	0	0	1	0	0	0	1	0	0	0	0	5	0	0	0	0	0	0	0	1	0	0	0	1	1
1231	0	NC	32	2	4	2	1	0	0	0	0	1	0	0	0	1	0	0	0	0	5	0	0	0	0	0	0	0	1	0	0	0	1	1
1232	0	NC	41	2	4	2	1	0	0	0	0	1	0	0	0	1	0	0	0	0	5	0	0	0	0	0	0	0	1	0	0	0	1	0
1233	0	NC	46	1	4	2	1	0	0	0	0	1	0	0	0	1	0	0	0	0	5	0	0	0	0	0	0	0	1	0	0	0	1	0
1234	0	NC	30	2	4	2	1	0	0	0	0	1	0	1	0	0	0	0	0	0	5	0	0	0	0	0	0	0	1	0	0	0	1	0
1235	0	NC	65	1	2	2	0	1	0	0	0	1	0	0	0	1	0	0	0	0	3	1	0	0	0	0	1	0	0	0	0	1	0	0
1236	0	DC	30	2	5	2	1	0	0	0	0	1	0	0	0	1	0	0	0	0	5	0	0	0	0	0	0	0	1	0	0	0	1	0
1237	0	DC	39	2	4	2	1	0	0	0	1	1	0	0	0	1	0	0	0	0	5	0	0	0	0	0	0	0	1	0	0	0	1	0
1238	0	DC	54	1	5	2	1	0	0	0	0	1	0	0	0	1	0	0	0	0	5	0	0	0	0	0	0	0	1	0	0	0	1	0
1239	0	DC	60	1	2	4	0	0	0	0	1	0	0	0	0	0	0	1	0	0	5	0	0	0	0	0	0	0	1	0	0	0	1	0
1240	0	DC	32	2	5	2	1	0	0	0	0	1	0	0	0	1	0	0	0	0	5	0	0	0	0	0	0	0	1	0	0	0	1	0
1241	1	IC	47	1	3	2	1	0	0	0	0	1	0	0	0	1	0	0	0	0	5	0	0	0	0	0	0	0	1	0	0	0	0	1
1242	0	NC	48	2	4	2	1	0	0	0	0	1	0	0	0	1	0	0	0	0	5	0	0	0	0	0	0	0	1	0	0	0	1	1
1243	0	NC	52	1	4	2	1	0	0	0	0	1	0	0	0	1	0	0	0	0	5	0	0	0	0	0	0	0	1	0	0	0	1	1
1244	0	NC	49	2	4	2	1	0	0	0	0	0	0	0	0	1	0	0	0	0	5	0	0	0	0	0	0	0	1	0	0	0	1	0
1245	0	NC	14	1	3	4	0	0	0	0	1	0	0	0	0	0	0	1	0	0	5	0	0	0	0	0	0	0	1	0	0	0	1	0
1246	0	NC	32	2	3	2	1	0	0	0	0	1	0	0	0	1	0	0	0	0	5	0	0	0	0	0	0	0	1	0	0	0	0	1
1247	0	DC	53	2	4	2	1	0	0	0	0	1	0	0	0	1	0	0	0	0	5	0	0	0	0	0	0	0	1	0	0	0	1	0
1248	0	DC	65	2	1	4	0	0	0	0	1	0	0	0	0	0	0	1	0	0	5	0	0	0	0	0	0	0	1	0	0	0	1	0
1249	0	DC	47	2	2	2	1	0	0	0	0	1	0	0	0	1	0	0	0	0	5	0	0	0	0	0	0	0	1	0	0	0	1	0
1250	0	DC	20	2	4	2	1	0	0	0	0	1	0	0	0	1	0	0	0	0	5	0	0	0	0	0	0	0	1	0	0	0	1	0
1251	0	DC	58	1	1	2	1	0	0	0	0	0	0	0	0	1	0	0	0	0	5	0	0	0	0	0	0	0	1	0	0	0	1	0
1252	1	IC	75	2	3	2	1	0	0	0	0	1	0	0	0	1	0	0	0	0	5	0	0	0	0	0	0	0	1	0	0	0	1	1
1253	0	NC	42	2	4	2	0	0	0	0	1	1	0	0	0	1	0	0	0	0	5	0	0	0	0	0	0	0	1	0	0	0	0	0
1254	0	NC	56	1	4	2	0	0	0	0	1	0	0	0	0	0	0	1	0	0		0	0	0	0	0	0	0	1	0	0	1	0	1
1255	0	NC	20	1	4	2	1	0	0	0	0	1	0	0	0	1	0	0	0	0		0	0	0	0	0	0	0	1	0	0	0	0	0
1256	0	NC	41	2	4	2	1	0	0	0	0	1	0	0	0	1	0	0	0	0	5	0	0	0	0	0	0	0	1	0	0	0	0	0
1257	0	NC	56	2	4	2	1	0	0	0	0	1	0	0	0	0	0	1	0	0	5	0	0	0	0	0	0	0	1	0	0	0	0	0
1258	1	IC	43	1	4	2	1	0	0	0	0	1	0	0	0	1	0	0	0	0	5	0	0	0	0	0	0	0	1	0	0	0	0	1
1259	0	NC	41	2	4	2	1	0	0	0	0	1	0	0	0	1	0	0	0	0	5	0	0	0	0	0	0	0	1	0	0	0	0	0
1260	0	NC	63	2	3	2	1	0	0	0	0	1	0	0	0	0	0	1	0	0	5	0	0	0	0	0	0	0	0	0	0	0	0	0
1261	0	NC	20	2	5	2	1	0	0	0	0	1	0	1	0	0	0	0	0	0	5	0	0	0	0	0	0	0	1	0	0	0	0	0
1262	0	NC	41	1	4	2	1	0	0	0	0	1	0	0	0	1	0	0	0	0	5	0	0	0	0	0	0	0	1	0	1	1	0	1
1263	1	IC	60	1	3	2	1	0	0	0	0	1	0	0	0	1	0	0	0	0	5	0	0	0	0	0	0	0	1	0	0	0	0	0
1264	0	NC	57	2	2	2	1	0	0	0	0	1	0	0	0	1	0	0	0	0	5	0	0	0	0	0	0	0	1	0	0	0	0	0
1265	0	NC	35	1	3	2	1	0	0	0	0	1	0	0	0	1	0	0	0	0	5	0	0	0	0	0	0	0	1	0	0	0	1	0
1266	0	NC	57	2	2	2	1	0	0	0	0	1	0	0	0	1	0	0	0	0	5	0	0	0	0	0	0	0	1	0	0	0	0	0
1267	0	NC	58	2	2	2	1	0	0	0	0	1	0	0	0	1	0	0	0	0	5	0	0	0	0	0	0	0	1	0	0	0	1	1
1268	0	NC	35	2	3	2	1	0	0	0	0	1	0	0	0	1	0	0	0	0	5	0	0	0	0	0	0	0	1	0	0	0	1	0
1269	1	IC	36	2	4	2	1	0	0	0	0	1	0	0	0	0	0	0	0	0	5	0	0	0	0	0	0	0	1	0	0	0	0	0
1270	0	NC	23	2	4	2	1	0	0	0	0	1	0	0	0	1	0	0	0	0	5	0	0	0	0	0	0	0	1	0	0	0	0	0
1271	0	NC	31	2	4	2	1	0	0	0	0	1	0	0	0	1	0	0	0	0	5	0	0	0	0	0	0	0	1	0	0	0	1	0
1272	0	NC	53	2	3	2	0	0	0	0	0	1	0	0	0	1	0	0	0	0	5	0	0	0	0	0	0	0	1	0	0	0	0	0
1273	0	NC	33	2	4	2	1	0	0	0	0	1	0	0	0	1	0	0	0	0	5	0	0	0	0	0	0	0	1	0	0	0	1	0
1274	0	DC	19	1	4	4	0	0	0	0	1	1	0	0	0	0	0	1	0	0	5	0	0	0	0	0	0	0	1	0	0	0	0	0
1275	0	DC	45	1	3	2	1	0	0	0	0	1	0	0	0	1	0	0	0	0	5	0	0	0	0	0	0	0	1	0	0	0	1	1
1276	0	DC	50	1	4	4	0	0	0	0	1	0	0	0	0	1	0	0	0	0	5	0	0	0	0	0	0	0	1	0	0	0	0	0
1277	0	DC	36	2	4	4	0	0	0	0	1	0	0	0	0	1	0	0	0	0	5	0	0	0	0	0	0	0	1	0	0	0	0	0
1278	0	DC	38	2	4	4	0	0	0	0	1	1	0	0	0	0	0	1	0	0	5	0	0	0	0	0	0	0	1	0	0	0	0	0
1279	0	DC	41	1	3	4	0	0	0	0	1	0	0	0	0	0	0	1	0	0	5	0	0	0	0	0	0	0	1	0	0	0	0	0
1280	0	DC	51	2	4	2	1	0	0	0	0	0	0	0	0	1	0	0	0	0	5	0	0	0	0	0	0	0	1	0	0	0	0	0
1281	0	DC	73	2	3	4	0	0	0	0	1	0	0	0	0	1	0	0	0	0	5	0	0	0	0	0	0	0	1	0	0	0	0	0
1282	0	DC	66	2	3	4	0	0	0	0	1	0	0	0	0	0	0	1	0	0	5	0	0	0	0	0	0	0	1	0	0	0	0	0
1283	0	DC	17	1	4	4	0	0	0	0	1	0	0	0	0	0	0	1	0	0	5	0	0	0	0	0	0	0	1	0	0	0	1	0
1284	0	DC	36	2	5	2	0	0	0	0	1	0	0	0	0	1	0	0	0	0		0	0	0	0	0	0	0	1	0	0	0	0	0
1285	0	DC	42	2	4	4	0	0	0	0	1	0	0	0	0	0	0	1	0	0	5	0	0	0	0	0	0	0	1	0	0	0	1	0
1286	0	DC	26	2	5	2	0	0	0	0	1		0	0	0	1	0	0	0	0	5	0	0	0	0	0	0	0	1	0	0	0	0	0
1287	0	DC	50	2	5	4	0	0	0	1	0	0	0	0	0	0	0	0	0	0	5	0	0	0	0	0	0	0	1	0	0	1	0	0
1288	0	DC	32	2	4	2	0	0	0	0	1		0	0	0	1	0	0	0	0	5	0	0	0	0	0	0	0	1	0	0	0	0	0
1289	0	DC	56	2	5	4	0	0	0	0	1		0	0	0	0	0	1	0	0	5	0	0	0	0	0	0	0	1	0	0	0	1	0
1290	0	DC	36	1	4	4	0	0	0	0	1	0	0	0	0	0	0	1	0	0	5	0	0	0	0	0	0	0	1	0	0	0	1	0
1291	0	DC	25	2	4	4	0	0	0	0	0	0	0	0	0	0	0	1	0	0	5	0	0	0	0	0	0	0	1	0	0	0	0	0
1292	0	DC	61	1	5	4	0	0	0	0	1	0	0	0	0	0	0	1	0	0	5	0	0	0	0	0	0	0	1	0	0	0	1	0
1293	0	DC	31	1	4	4	0	0	0	0	1	0	0	0	0	0	0	1	0	0	5	0	0	0	0	0	0	0	1	0	0	0	1	0
1294	1	IC	38	2	4	2	1	0	0	0	0	1	0	0	0	1	0	0	0	0		0	0	0	0	0	0	0	1	0	0	0	1	1
1295	0	NC	56	2	2	2	1	0	0	0	0	0	0	0	0	1	0	0	0	0	5	0	0	0	0	0	0	0	1	0	0	0	1	1
1296	0	NC	53	2	5	2	1	0	0	0	0	1	1	0	0	0	0	0	0	0	5	0	0	0	0	0	0	0	1	0	0	0	1	0
1297	0	NC	53	2	5	2	1	0	0	0	0	1	0	0	0	1	0	0	0	0	5	0	0	0	0	0	0	0	1	0	0	0	1	1
1298	0	DC	72	1	4	2	1	0	0	0	0	1	0	0	0	0	0	1	0	0	5	0	0	0	0	0	0	0	1	0	0	0	0	1
1299	0	DC	50	2	5	2	1	0	0	0	0	1	0	0	0	0	0	1	0	0	5	0	0	0	0	0	0	0	1	0	0	0	1	0
1300	0	DC	49	2	5	2	1	0	0	0	0	1	0	0	0	1	0	0	0	0	5	0	0	0	0	0	0	0	1	0	0	0	1	0
1301	0	DC	45	2	5	4	0	0	0	0	1	1	0	0	0	1	0	0	0	0	5	0	0	0	0	0	0	0	1	0	0	0	1	0
1302	0	DC	53	2	5	1	1	0	0	0	0	0	0	0	0	0	0	1	0	0	5	0	0	0	0	0	0	0	1	0	0	0	1	0
1303	1	IC	61	1	4	2	1	0	0	0	0	1	0	0	0	0	0	1	0	0	5	0	0	0	0	0	0	0	1	0	0	0	1	0
1304	0	NC	32	2	4	2	1	0	0	0	0	1	0	0	0	1	0	0	0	0	3	0	0	0	0	0	0	0	1	0	0	0	1	0
1305	0	NC	37	2	4	2	1	0	0	0	0	1	0	0	0	0	0	1	0	0	5	0	0	0	0	0	0	0	1	0	0	0	1	1
1306	0	NC	48	2	3	2	1	0	0	0	0	1	0	0	0	1	0	0	0	0	5	0	0	0	0	0	0	0	1	0	0	0	1	0
1307	0	NC	30	2	5	2	1	0	0	0	0	1	0	0	0	0	0	1	0	0	5	0	0	0	0	0	0	0	1	0	0	0	1	1
1308	0	DC	19	1	4	4	0	0	0	0	1	0	0	0	0	0	0	1	0	0	5	0	0	0	0	0	0	0	1	0	0	0	0	0
1309	0	DC	50	2	4	2	1	0	0	0	0	0	0	0	0	0	0	1	0	0	5	0	0	0	0	0	0	0	1	0	0	0	1	0
1310	0	DC	25	2	4	2	1	0	0	0	0	1	0	0	0	0	0	0	0	0	5	0	0	0	0	0	0	0	1	0	0	0	1	0
1311	0	DC	50	2	5	1	1	0	0	0	0	1	0	0	0	1	0	0	0	0	3	0	0	0	0	0	1	0	0	0	0	1	1	1
1312	0	NC	74	2	4	4	0	0	0	0	1	0	0	0	0	0	0	1	0	0	5	0	0	0	0	0	0	0	1	0	0	0	0	0
1313	0	DC	89	1	2	4	0	0	0	0	1	1	0	0	0	0	0	1	0	0	5	0	0	0	0	0	0	0	1	0	0	0	0	1
1314	0	DC	45	1	5	4	0	0	0	0	1	0	0	0	0	0	0	1	0	0	5	0	0	0	0	0	0	0	1	0	0	0	0	0
1315	0	NC	70	1	4	2	1	0	0	0	0	1	0	0	0	1	0	0	0	0	5	0	0	0	0	0	0	0	1	0	0	0	0	1
1316	0	NC	69	2	5	3	0	0	0	0	1		0	0	0	0	0	1	0	0	5	0	0	0	0	0	0	0	1	0	0	0	0	0
1317	0	NC	54	2	4	3	0	0	0	0	1		0	0	0	0	0	1	0	0	5	0	0	0	0	0	0	0	1	0	0	0	0	0
1318	0	NC	71	1	4	4	0	0	0	0	1		0	0	0	0	0	1	0	0	5	0	0	0	0	0	0	0	1	0	0	0	0	0
1319	0	NC	37	2	4	4	0	0	0	0	1	0	0	0	0	0	0	1	0	0	5	0	0	0	0	0	0	0	1	0	0	0	0	0
1320	0	DC	53	2	3	3	0	0	0	0	1		0	0	0	0	0	1	0	0	5	0	0	0	0	0	0	0	1	0	0	0	0	0
1321	0	DC	43	2	5		0	0	0	0	0		0	0	0	0	0	0				0	0	0	0	0	0	0	0	0	0	0	0	0
1322	0	DC	48	2	5	2	0	0	0	0	1		0	0	0	0	0	1	0	0	5	0	0	0	0	0	0	0	1	0	0	0	0	0
1323	0	NC	52	2	4	2	1	0	0	0	0	1	0	0	0	1	0	0	0	0	5	0	0	0	0	0	0	0	1	0	0	0	1	0
1324	0	NC	68	1	4	2	1	0	0	0	0	1	0	0	0	1	0	0	0	0	3	0	0	0	0	0	0	0	1	0	0	0	1	0
1325	0	DC	27	2	4	2	1	0	0	0	0	1	0	0	0	1	0	0	0	0	5	0	0	0	0	0	0	0	1	0	0	0	1	0
1326	0	DC	50	1	4	2	1	0	0	0	0	1	0	0	0	1	0	0	0	0	5	0	0	0	0	0	0	0	1	0	0	0	1	0
1327	0	DC	54	1	4	2	1	0	0	0	0	1	0	0	0	1	0	0	0	0	3	0	0	0	0	1	1	0	0	0	0	1	1	1
1328	0	DC	40	1	4	2	1	0	0	0	0	1	0	0	0	1	0	0	0	0	3	0	0	0	0	1	0	0	0	0	0	1	1	0
1329	0	DC	49	2	5	4	0	0	0	0	1	0	0	0	0	0	0	1	0	0	5	0	0	0	0	0	0	0	1	0	0	0	0	0
1330	0	NC	41	2	3	2	1	0	0	0	0	1	0	0	0	1	0	0	0	0	5	0	0	0	0	0	0	0	1	0	0	0	1	1
1331	0	NC	36	2	4	2	1	0	0	0	0	1	0	0	0	1	0	0	0	0	5	0	0	0	0	0	0	0	1	0	0	0	1	0
1332	0	NC	43	2	4	2	1	0	0	0	0	1	0	0	0	0	0	1	0	0	5	0	0	0	0	0	0	0	1	0	0	0	1	0
1333	0	NC	44	1	4	2	1	0	0	0	0	1	0	0	0	1	0	0	0	0	5	0	0	0	0	0	0	0	1	0	0	1	1	0
1334	0	NC	54	1	2	2	0	0	0	0	1		0	0	0	0	0	1	0	0	5	0	0	0	0	0	0	0	1	0	0	0	1	0
1335	0	DC	16	1	5	2	1	0	0	0	0	1	0	0	0	1	0	0	0	0	5	0	0	0	0	0	0	0	1	0	0	0	1	0
1336	0	DC	67	1	2	2	1	0	0	0	0	1	0	0	0	0	0	1	0	0	5	0	0	0	0	0	0	0	1	0	0	0	0	0
1337	0	DC	30	1	3	2	1	0	0	0	0	0	0	0	0	1	0	0	0	0	5	0	0	0	0	1	0	0	0	0	0	1	0	0
1338	0	DC	58	2	3	2	1	0	0	0	0	1	0	0	0	1	0	0	0	0	2	1	0	0	0	1	0	0	0	0	0	1	0	0
1339	0	NC	58	2	3	2	1	0	0	0	0	1	0	0	0	1	0	0	0	0	5	0	0	0	0	0	0	0	1	0	0	0	0	0
1340	0	NC	45	2	4	2	1	0	0	0	0	0	0	0	0	1	0	0	0	0	5	0	0	0	0	0	0	0	1	0	0	1	0	0
1341	0	NC	44	2	3	2	1	0	0	0	0	0	0	0	0	1	0	0	0	0	5	0	0	0	0	0	0	0	1	0	0	0	1	0
1342	0	NC	54	2	4	2	1	0	0	0	0	1	0	0	0	1	0	0	0	0	3	1	1	0	1	1	0	0	0	0	0	1	0	0
1343	0	DC	71	2	4	2	1	0	0	0	0	1	0	0	0	1	0	0	0	0	5	0	0	0	0	0	0	0	1	0	0	0	1	0
1344	0	DC	58	2	4	2	1	0	0	0	0	1	0	0	0	1	0	0	0	0	5	0	0	0	0	0	0	0	1	0	0	0	0	0
1345	0	DC	57	1	2	2	1	0	0	0	0	0	0	0	0	1	0	0	0		5	0	0	0	0	0	0	0	1	0	0	0	0	0
1346	0	DC	30	2	4	2	1	0	0	0	0	1	0	0	0	1	0	0	0	0	5	0	0	0	0	0	0	0	0	0	0	0	0	0
1347	1	IC	43	1	0	2	1	0	0	0	0	1	0	0	0	1	0	0	0	0	5	0	0	0	0	0	0	0	1	0	0	0	0	0
1348	1	IC	26	1	4	2	1	0	0	0	0	1	0	0	0	1	0	0	0	0	5	0	0	0	0	0	0	0	1	0	0	0	0	0
1349	0	NC	26	2	4	2	1	0	0	0	0	1	0	0	0	1	0	0	0	0	5	0	0	0	0	0	0	0	0	0	0	0	1	1
1350	0	NC	52	2	4	2	1	0	0	0	0	1	0	0	0	1	0	0	0	0	5	0	0	0	0	0	0	0	1	0	0	0	0	0
1351	0	NC	31	1	4	2	1	0	0	0	0	0	0	0	0	1	0	0	0	0	5	0	0	0	0	0	0	0	1	0	0	0	0	1
1352	0	NC	63	2	4	2	0	0	0	0	1	0	0	0	0	0	0	1	0	0	5	0	0	0	0	0	0	0	1	0	0	0	1	0
1353	0	NC	28	1	5	2	1	0	0	0	0	1	0	0	0	0	0	1	0	0	5	0	0	0	0	0	0	0	1	0	0	1	1	0
1354	0	DC	45	2	3	2	1	0	0	0	0	1	0	0	0	1	0	0	0	0	5	0	0	0	0	0	0	0	1	0	0	0	1	0
1355	0	DC	36	2	4	2	1	0	0	0	0	1	0	0	0	1	0	0	0	0	5	0	0	0	0	0	0	0	1	0	0	0	1	0
1356	0	DC	52	2	5	2	1	0	0	0	0	1	0	0	0	1	0	0	0	0	5	0	0	0	0	0	0	0	1	0	0	0	0	0
1357	0	DC	52	1	5	2	1	0	0	0	0	1	0	0	0	1	0	0	0	0	5	0	0	0	0	0	0	0	1	0	0	0	0	1
1358	0	DC	28	2	3	2	1	0	0	0	0	1	0	0	0	1	0	0	0	0	5	0	0	0	0	0	0	0	1	0	0	0	0	0
1359	1	IC	34	2	4	2	0	0	0	0	0	1	0	0	0	1	0	0	0	0	5	0	0	0	0	0	0	0	1	0	0	0	0	0
1360	0	NC	46	1	2	3	1	0	0	0	0	1	0	0	0	1	0	0	0	0	5	0	0	0	0	0	0	0	1	0	0	0	1	0
1361	0	NC	93	2	1	2	1	0	0	0	0	0	0	0	0	1	0	0	0	0	5	0	0	0	0	0	0	0	1	0	0	0	1	0
1362	0	NC	36	1	5	2	0	0	0	0	1	0	0	0	0	0	0	1	0	0	5	0	0	0	0	0	0	0	1	0	0	0	1	0
1363	0	NC	41	2	5	2	0	1	0	0	0	0	0	0	0	1	0	0	0	0	5	0	0	0	0	1	0	0	0	0	0	1	0	1
1364	0	NC	43	2	4	2	0	1	0	0	0	0	0	0	0	1	0	0	0	0	5	0	0	0	0	0	0	0	1	0	0	1	1	0
1365	0	DC	32	2	4	2	1	0	0	0	0	1	0	0	0	1	0	0	0	0	5	0	0	0	0	0	0	0	1	0	0	0	1	0
1366	0	DC	30	2	4	2	1	0	0	0	0	1	0	0	0	1	0	0	0	0	5	0	0	0	0	0	0	0	1	0	0	0	1	0
1367	0	DC	52	2	5	4	0	0	0	0	1	0	0	0	0	0	0	1	0	0	5	0	0	0	0	0	0	0	1	0	0	0	0	0
1368	0	DC	20	2	5	4	0	0	0	0	1	0	0	0	0	0	0	1	0	0	5	0	0	0	0	0	0	0	1	0	0	0	0	0
1369	0	NC	63	2	4	2	1	0	0	0	0	1	0	0	0	1	0	0	0	0	5	0	0	0	0	0	0	0	1	0	0	0	1	0
1370	0	NC	41	2	5	2	1	0	0	0	0	1	0	0	0	1	0	0	0	0	5	0	0	0	0	0	0	0	1	0	0	0	1	0
1371	0	NC	23	2	5	2	1	0	0	0	0	0	0	0	0	1	0	0	0	0	5	0	0	0	0	0	0	0	1	0	0	0	1	0
1372	0	NC	75	1	4	2	1	0	0	0	0	0	0	0	0	1	0	0	0	0	5	0	0	0	0	0	0	0	1	0	0	0	1	0
1373	0	NC	36	1	4	4	0	0	0	0	1	0	0	0	0	0	0	1	0	0	5	0	0	0	0	0	0	0	1	0	0	0	1	0
1374	0	DC	26	2	5	2	1	0	0	0	0	1	0	0	0	1	0	0	0	0	5	0	0	0	0	0	0	0	1	0	0	0	0	0
1375	0	DC	68	2	3	2	1	0	0	0	0	1	0	0	0	1	0	0	0	0	5	0	0	0	0	0	0	0	1	0	0	0	1	0
1376	0	DC	28	1	5	2	0	1	0	0	0	1	0	0	0	1	0	0	0	0	5	0	0	0	0	0	0	0	1	0	0	1	1	0
1377	0	DC	39	1	5	4	0	0	0	0	1	0	0	0	0	0	0	1	0	0		0	0	0	0	0	0	0	1	0	0	0	0	0
1378	0	DC	60	1	4	2	1	0	0	0	0	1	0	1	0	0	0	0	0	0	5	0	0	0	0	0	0	0	1	0	0	0	1	0
1379	0	NC	44	2	4	2	1	0	0	0	0	1	0	0	0	1	0	0	0		5	0	0	0	0	0	0	0	1	0	0	0	0	0
1380	0	NC	41	2	4	2	1	0	0	0	0	1	0	1	0	0	0	0	0	0	5	0	0	0	0	0	0	0	1	0	0	0	1	0
1381	0	NC	42	1	4	2	1	0	0	0	0	1	0	0	1	0	0	0	0	0	5	0	0	0	0	0	0	0	1	0	0	0	0	0
1382	0	NC	59	1	3	2	1	0	0	0	0	1	0	0	0	1	0	0	0	0	5	0	0	0	0	0	0	0	1	0	0	0	0	1
1383	0	DC	53	1	4	2	1	0	0	0	0	1	0	0	0	0	0	1	0	0	5	0	0	0	0	0	0	0	1	0	0	0	0	0
1384	0	DC	31	2	4	2	1	0	0	0	0	1	0	0	0	1	0	0	0	0	5	0	0	0	0	0	0	0	1	0	0	0	1	0
1385	0	DC	39	1	4	2	1	0	0	0	0	0	0	0	0	0	0	1	0	0	5	0	0	0	0	0	0	0	1	0	0	0	0	0
1386	0	DC	31	2	3	3	0	0	0	0	1	0	0	0	0	0	0	1	0	0	5	0	0	0	0	0	0	0	1	0	0	0	0	0
1387	0	DC	59	1	3	4	0	0	0	0	1	0	0	0	0	0	0	1	0	0	5	0	0	0	0	0	0	0	1	0	0	0	0	0
1388	1	IC	84	2	2	2	0	0	0	0	1	1	0	0	0	1	0	0	0	0	5	0	0	0	0	0	0	0	1	0	0	0	0	0
1389	0	NC	52	2	2	2	1	0	0	0	0	1	0	0	0	1	0	0	0	0	5	0	0	0	0	0	0	0	1	0	0	0	0	0
1390	0	NC	71	2	4	2	0	0	0	0	0	1	0	0	0	1	0	0	0	0	5	0	0	0	0	0	0	0	1	0	0	0	0	1
1391	0	NC	23	2	4	2	1	0	0	0	0	0	0	0	0	0	0	1	0	0	5	0	0	0	0	0	0	0	1	0	0	0	0	0
1392	0	NC	42	1	3	2	1	0	0	0	0	1	0	0	0	1	0	0	0	0	5	0	0	0	0	0	0	0	1	0	0	0	1	0
1393	0	NC	64	1	4	2	1	0	0	0	0	1	0	0	0	1	0	0	0	0	5	0	0	0	0	0	0	0	1	0	0	0	0	0
1394	0	DC	40	2	5	2	1	0	0	0	0	1	0	0	0	1	0	0	0	0	1	0	0	0	0	0	1	0	0	0	0	0	1	1
1395	0	DC	53	2	3	2	1	0	0	0	0	1	0	0	0	1	0	0	0	0	5	0	0	0	0	0	0	0	1	0	0	0	0	0
1396	0	DC	22	2	4	2	1	0	0	0	0	1	0	0	0	1	0	0	0	0	5	0	0	0	0	0	0	0	1	0	0	0	1	1
1397	0	DC	67	2	2	2	1	0	0	0	0	1	0	0	0	1	0	0	0	0	5	0	0	0	0	0	0	0	1	0	0	0	1	1
1398	0	DC	71	2	2	2	1	0	0	0	0	0	0	0	0	1	0	0	0	0	5	0	0	0	0	0	0	0	1	0	0	0	0	0
1399	1	IC	57	1	4	2	1	0	0	0	0	1	0	0	0	1	0	0	0	0	5	0	0	0	0	0	0	0	1	0	0	0	0	0
1400	0	NC	48	1	4	2	0	1	0	0	0	1	0	0	0	1	0	0	0	0	5	0	0	0	0	0	0	0	1	0	0	0	1	0
1401	0	NC	61	2	2	2	1	0	0	0	0	1	0	0	0	0	0	1	0	0	5	0	0	0	0	0	0	0	1	0	0	1	1	0
1402	0	NC	79	1	3	2	1	0	0	0	0	1	0	0	0	1	0	0	0	0	5	0	0	0	0	0	0	0	1	0	0	0	0	0
1403	0	NC	65	2	2	4	0	0	0	0	1	0	0	0	0	0	0	1	0	0	5	0	0	0	0	0	0	0	1	0	0	0	1	0
1404	0	NC	43	2	4	2	1	0	0	0	0	1	0	0	0	1	0	0	0	0	5	0	0	0	0	0	0	0	1	0	0	0	1	0
1405	0	DC	39	1	4	2	1	0	0	0	0	1	0	0	0	1	0	0	0	0	5	0	0	0	0	0	0	0	1	0	0	0	1	0
1406	0	DC	44	2	3	2	1	0	0	0	0	1	0	0	0	1	0	0	0	0	5	0	0	0	0	0	0	0	1	0	0	0	0	0
1407	0	DC	74	2	4	2	1	0	0	0	0	1	0	0	0	1	0	0	0	0	5	0	0	0	0	0	0	0	1	0	0	0	1	0
1408	0	DC	76	1	3	2	1	0	0	0	0	1	0	0	0	1	0	0	0	0	5	0	0	0	0	0	0	0	1	0	0	0	0	0
1409	1	IC	52	1	3	2	1	0	0	0	0	1	0	0	0	1	0	0	0	0	5	0	0	0	0	0	0	0	1	0	0	0	1	0
1410	0	NC	76	1	4	2	1	0	0	0	0	1	0	0	0	1	0	0	0	0	4	0	0	0	0	0	0	0	1	0	0	0	1	0
1411	0	NC	19	2	5	2	1	0	0	0	0	1	0	0	1	0	0	0	0	0	5	0	0	0	0	0	0	0	1	0	0	0	1	0
1412	0	NC	36	2	4	2	1	0	0	0	0	1	0	0	0	1	0	0	0	0	5	0	0	0	0	0	0	0	1	0	0	0	1	1
1413	0	NC	39	2	4	2	1	0	0	0	0	1	0	0	0	1	0	0	0	0	5	0	0	0	0	0	0	0	1	0	0	1	1	0
1414	0	NC	67	2	3	2	1	0	0	0	0	1	0	0	0	0	0	1	0	0	5	0	0	0	0	0	0	0	1	0	0	1	0	0
1415	0	DC	27	2	4	2	1	0	0	0	0	1	0	0	0	1	0	0	0	0	5	0	0	0	0	0	0	0	1	0	0	0	0	1
1416	0	DC	30	1	4	2	1	0	0	0	0	1	0	0	0	0	0	0	0	0	5	0	0	0	0	0	0	0	1	0	0	0	0	0
1417	0	DC	36	2	3	2	1	0	0	0	0	1	0	0	0	1	0	0	0	0	5	0	0	0	0	0	0	0	1	0	0	0	0	0
1418	0	DC	36	2	5	2	1	0	0	0	0	1	0	0	0	0	0	1	0	0	5	0	0	0	0	0	0	0	1	0	0	0	0	0
1419	0	DC	44	1	4	2	1	0	0	0	0	1	0	0	0	1	0	0	0	0	5	0	0	0	0	0	0	0	1	0	0	0	0	0
1420	1	IC	78	2	2	2	1	0	0	0	0	1	0	0	0	0	0	1	0	0	5	0	0	0	0	0	0	0	1	0	0	0	0	0
1421	0	NC	70	1	2	2	0	1	0	0	0	1	0	0	0	1	0	0	0	0	5	0	0	0	0	0	0	0	1	0	0	0	0	0
1422	0	NC	76	2	4	2	1	0	0	0	0	1	0	0	0	1	0	0	0	0	5	0	0	0	0	0	0	0	1	0	0	0	1	0
1423	0	NC	61	2	5	2	1	0	0	0	0		0	0	0	1	0	0	0	0	5	0	0	0	0	0	0	0	1	0	0	0	1	0
1424	0	NC	45	2	4	2	1	0	0	0	0	1	0	0	0	1	0	0	0	0	5	0	0	0	0	0	0	0	1	0	0	0	0	0
1425	0	DC	21	2	5	2	1	0	0	0	0	1	0	0	0	1	0	0	0	0	5	0	0	0	0	0	0	0	1	0	0	0	1	0
1426	0	DC	25	1	4	2	0	0	0	0	1	0	0	0	0	1	0	0	0	0	5	0	0	0	0	0	0	0	0	0	0	0	0	0
1427	0	DC	39	1	4	2	0	1	0	0	0	1	0	0	0	1	0	0	0	0	5	0	0	0	0	0	0	0	1	0	0	0	0	0
1428	0	DC	73	2	2	2	1	0	0	0	0	1	0	0	0	1	0	0	0	0	5	0	0	0	0	0	0	0	1	0	0	0	1	0
1429	0	DC	71	1	4	2	1	0	0	0	0	1	0	0	0	0	0	1	0	0	5	0	0	0	0	0	0	0	1	0	0	0	1	1
1430	1	IC	34	1	3	2	1	0	0	0	0	1	0	0	0	0	0	1	0	0	5	0	0	0	0	0	0	0	1	0	0	0	0	0
1431	0	NC	36	2	4	2	1	0	0	0	0	1	0	0	0	1	0	0	0	0	5	0	0	0	0	0	0	0	1	0	0	0	0	0
1432	0	NC	51	2	4	2	1	0	0	0	0	1	0	0	0	0	1	1	0	0	5	0	0	0	0	0	0	0	1	0	0	0	1	1
1433	0	NC	33	2	5	2	1	0	0	0	0	1	0	0	0	1	0	0	0	0	3	0	0	0	0	1	1	0	0	0	0	1	1	0
1434	0	NC	63	2	3	2	1	0	0	0	0	1	0	0	0	1	0	0	0	0	5	0	0	0	0	0	0	0	1	0	0	0	1	0
1435	0	NC	38	2	4	2	1	0	0	0	0	1	0	0	0	1	0	0	0	0	5	0	0	0	0	0	0	0	1	0	1	0	1	0
1436	0	DC	42	2	5	2	1	0	0	0	0	1	0	0	0	1	0	0	0	0	5	0	0	0	0	0	0	0	1	0	0	0	1	0
1437	0	DC	27	1	5	3	1	0	0	0	0	1	0	0	0	1	0	0	0	0	5	0	0	0	0	0	0	0	1	0	0	0	1	0
1438	0	DC	42	1	5	2	1	0	0	0	0	1	0	0	0	1	0	0	0	0	5	0	0	0	0	0	0	0	1	0	0	0	1	0
1439	0	DC	66	2	4	4	0	0	0	0	1	0	0	0	0	0	0	1	0	0	5	0	0	0	0	0	0	0	1	0	0	0	0	0
1440	0	DC	62	2	4	2	1	0	0	0	0	1	0	0	0	1	0	0	0	0	5	0	0	0	0	0	0	0	1	0	0	0	0	1
1441	0	NC	61	2	4	2	1	0	0	0	0	1	0	0	0	0	0	1	0	0	5	0	0	0	0	0	0	0	1	0	0	0	1	0
1442	0	NC	72	1	3	2	1	0	0	0	0	1	0	0	0	0	0	1	0	0	5	0	0	0	0	0	0	0	1	0	0	0	1	1
1443	0	NC	65	2	3	2	1	0	0	0	0	1	0	1	0	0	0	0	0	0	5	0	0	0	0	0	0	0	1	0	0	0	0	0
1444	0	DC	44	2	4	4	0	0	0	0	1	0	0	0	0	0	0	1	0	0		0	0	0	0	0	0	0	0	0	0	0	0	0
1445	0	DC	59	1	4	2	1	0	0	0	0	1	0	0	0	1	0	0	0	0	5	0	0	0	0	0	0	0	1	0	0	0	1	1
1446	0	DC	70	1	3	4	0	0	0	0	1	0	0	0	0	1	0	0	0	0	5	0	0	0	0	0	0	0	1	0	0	0	0	0
1447	0	DC	66	2	4	3	0	0	0	0	1	1	0	0	0	0	0	1	0	0	5	0	0	0	0	0	0	0	1	0	0	0	0	1
1448	1	IC	70	2	2	2	1	0	0	0	0	1	0	0	0	1	0	0	0	0	5	0	0	0	0	0	0	0	1	0	0	0	1	0
1449	0	NC	29	1	4	2	1	0	0	0	0	1	0	0	0	0	0	1	0	0	5	0	0	0	0	0	0	0	1	0	0	0	1	0
1450	0	NC	54	1	3	2	1	0	0	0	0	1	0	0	0	1	0	0	0	0	5	0	0	0	0	0	0	0	0	0	0	0	1	1
1451	0	NC	39	2	4	2	1	0	0	0	0	1	0	0	1	0	0	0	0	0	5	0	0	0	0	0	0	0	1	0	0	0	1	1
1452	0	NC	32	2	4	4	0	0	0	0	1	0	0	0	0	0	0	1	0	0	5	0	0	0	0	0	0	0	1	0	0	0	1	1
1453	0	NC	43	2	2	2	1	0	0	0	0		0	0	0	1	0	0	0	0	5	0	0	0	0	0	0	0	1	0	0	0	0	0
1454	0	DC	65	1	4	2	1	0	0	0	0	1	0	0	0	1	0	0	0	0	5	0	0	0	0	0	0	0	1	0	0	0	1	0
1455	0	DC	68	1	4	2	1	0	0	0	0	1	0	1	0	0	0	0	0	0	5	0	0	0	0	0	0	0	1	0	0	0	1	0
1456	0	DC	31	2	4	2	1	0	0	0	0	1	0	0	0	1	0	0	0	0	5	0	0	0	0	0	0	0	1	0	0	0	0	1
1457	0	DC	40	1	4	2	1	0	0	0	0	1	0	0	0	1	0	0	0	0	5	0	0	0	0	0	0	0	1	0	0	0	0	0
1458	0	DC	64	2	4	2	1	0	0	0	0	1	0	0	0	0	0	1	0	0	5	0	0	0	0	0	0	0	1	0	0	0	1	1
1459	1	IC	20	1	4	2	1	0	0	0	0	1	0	0	0	1	0	0	0	0	5	0	0	0	0	0	0	0	1	0	0	0	1	0
1460	0	NC	53	1	4	2	0	1	0	0	0	1	0	0	0	1	0	0	0	0	5	0	0	0	0	0	0	0	1	0	0	0	1	0
1461	0	NC	33	2	4	2	1	0	0	0	0	1	0	0	0	1	0	0	0	1	3	1	1	1	1	1	1	0	0	0	0	0	1	1
1462	1	IC	52	2	4	2	1	0	0	0	0	1	0	0	0	1	0	0	0	0	5	0	0	0	0	0	0	0	1	0	0	0	1	1
1463	0	NC	68	2	4	2	1	0	0	0	0	1	0	0	0	1	0	0	0	0	5	0	0	0	0	0	0	0	1	0	0	0	1	0
1464	0	NC	63	2	4	2	1	0	0	0	0	1	0	0	0	0	0	1	0	0	5	0	0	0	0	0	0	0	1	0	0	0	1	0
1465	0	DC	21	2	4	2	1	0	0	0	0	0	0	0	0	1	0	0	0	0	5	0	0	0	0	0	0	0	1	0	0	0	0	0
1466	0	NC	74	2	3	2	1	0	0	0	0	1	0	0	0	0	0	1	0	0	5	0	0	0	0	0	0	0	1	0	0	0	0	0
1467	0	NC	71	1	3	2	1	0	0	0	0		0	0	0	0	0	1	0	0	5	0	0	0	0	0	0	0	1	0	0	0	0	0
1468	0	NC	56	2	3	1	1	0	0	0	0	1	0	0	0	1	0	0	0	0	5	0	0	0	0	0	0	0	1	0	0	0	0	0
1469	0	DC	47	1	3	2	0	0	0	0	1		0	0	1	0	0	0	0	0	5	0	0	0	0	0	0	0	1	0	0	0	0	0
1470	0	DC	63	2	4	2	1	0	0	0	0		0	0	0	1	0	0	0	0	5	0	0	0	0	0	0	0	1	0	0	0	0	0
1471	0	DC	55	2	5	4	1	0	0	0	0	1	0	0	0	0	0	1	0	0	5	0	0	0	0	0	0	0	1	0	0	0	1	0
1472	0	DC	73	2	3	2	1	0	0	0	0	1	0	0	0	1	0	0	0	0	5	0	0	0	0	0	0	0	1	0	0	0	1	0
1473	0	DC	28	2	5	2	1	0	0	0	0	1	0	0	0	0	1	0	0	0	5	0	0	0	0	0	0	0	1	0	0	0	1	0
1474	1	IC	25	2	4	2	1	0	0	0	0	1	0	0	1	0	0	0	0	0	5	0	0	0	0	0	0	0	1	0	0	0	1	0
1475	0	NC	55	2	5	2	1	0	0	0	0	1	0	0	0	0	0	1	0	0	5	0	0	0	0	0	0	0	1	0	0	0	1	0
1476	0	NC	36	2	4	2	1	0	0	0	0	1	0	0	0	0	1	0	0	0	5	0	0	0	0	0	0	0	1	0	0	0	1	1
1477	0	NC	51	2	4	2	1	0	0	0	0	1	0	0	1	0	0	0	0	0	5	0	0	0	0	0	0	0	1	0	0	0	1	1
1478	0	NC	14	1	3	2	1	0	0	0	0	0	0	0	0	0	0	1	0	0	5	0	0	0	0	0	0	0	1	0	0	0	1	0
1479	0	DC	46	2	5	2	1	0	0	0	0	1	0	0	0	0	1	0	0	0	5	0	0	0	0	0	0	0	1	0	0	0	1	1
1480	0	DC	35	2	5	2	1	0	0	0	0	1	0	0	0	1	0	0	0	0	5	0	0	0	0	0	0	0	1	0	0	0	1	1
1481	0	DC	39	1	5	3	0	0	0	0	1	0	0	0	0	0	0	1	0	0	5	0	0	0	0	0	0	0	1	0	0	0	0	0
1482	0	DC	45	2	5	3	0	0	0	0	1	0	0	0	0	0	0	1	0	0	5	0	0	0	0	0	0	0	1	0	0	0	0	0
1483	0	DC	58	1	5	2	1	0	0	0	0	1	0	0	0	0	0	1	0	0	5	0	0	0	0	0	0	0	1	0	0	0	0	0
1484	1	IC	41	2	5	2	1	0	0	0	0	1	0	0	0	1	0	0	0	0	5	0	0	0	0	0	0	0	1	0	0	0	1	1
1485	0	NC	37	1	4	2	1	0	0	0	0	1	0	0	1	1	0	0	0	0	5	0	0	0	0	0	0	0	1	0	0	0	1	0
1486	0	NC	34	1	3	2	1	0	0	0	0	1	0	0	0	0	0	1	0	0	5	0	0	0	0	0	0	0	1	0	0	0	1	1
1487	0	DC	59	2	2	4	1	0	0	0	1	0	0	0	0	0	0	1	0	0	5	0	0	0	0	0	0	0	1	0	0	0	0	0
1488	0	DC	42	2	5	2	1	0	0	0	0	1	0	0	0	1	0	0	0	0	5	0	0	0	0	0	0	0	1	0	0	0	1	0
1489	0	DC	31	1	4	2	1	0	0	0	0	1	0	0	0	1	0	0	0	0	5	0	0	0	0	0	0	0	1	0	0	0	1	0
1490	1	IC	68	2	6	2	1	0	0	0	0	1	0	0	0	1	1	0	0	0	5	0	0	0	0	0	0	0	1	0	0	0	1	1
1491	0	NC	60	1	4	2	1	0	0	0	0	1	0	0	0	1	0	0	0	0	5	0	0	0	0	0	0	0	1	0	0	0	1	1
1492	0	NC	37	2	4	2	1	0	0	0	0	0	0	0	0	0	0	1	0	0	5	0	0	0	0	0	0	0	1	0	0	0	0	0
1493	0	DC	37	2	5	2	1	0	0	0	0	0	0	0	0	0	0	1		0	5	0	0	0	0	0	0	0	1	0	0	0	1	1
1494	0	DC	73	2	5	2	1	0	0	0	0		0	0	1	0	0	0		0	5	0	0	0	0	0	0	0	1	0	0	0	0	0
1495	0	DC	39	2	4	2	1	0	0	0	0	1	0	0	0	1	0	0	0	0	5	0	0	0	0	0	0	0	1	0	0	0	1	1
1496	1	IC	56	1	3	2	1	0	0	0	0	1	0	0	0	1	0	0	0	0	5	0	0	0	0	0	0	0	1	0	0	0	1	1
1497	0	NC	60	2	3	2	1	0	0	0	0	0	0	0	0	1	0	0	0	0	5	0	0	0	0	0	0	0	0	0	0	0	0	0
1498	0	NC	62	2	4	2	1	0	0	0	0		0	0	0	1	0	0	0	0	5	0	0	0	0	0	0	0	0	0	0	0	0	0
1499	0	NC	19	1	4	2	1	0	0	0	0	1	0	0	0	1	0	0	0	0	5	0	0	0	0	0	0	0	0	0	0	0	0	0
1500	0	NC	64	2	3	2	1	0	0	0	0	1	0	0	0	1	0	0	0	0	5	0	0	0	0	0	0	0	1	0	0	0	0	0
1501	0	NC	60	2	4	2	1	0	0	0	0	1	0	0	0	1	0	0	0	0	5	0	0	0	0	0	0	0	0	0	0	0	0	0
1502	0	DC	30	2	4	2	1	0	0	0	0	1	0	0	1	0	0	0	0	0	5	0	0	0	0	0	0	0	1	0	0	0	0	0
1503	0	DC	43	2	4	2	1	0	0	0	0	1	0	0	1	0	0	0	0	0	5	0	0	0	0	0	0	0	1	0	0	0	1	1
1504	0	DC	34	2	4	2	1	0	0	0	0	1	0	0	0	1	0	0	0	0	5	0	0	0	0	0	0	0	1	0	0	0	1	1
1505	0	DC	32	2	4	2	1	0	0	0	0	1	0	0	0	1	0	0	0	0	5	0	0	0	0	0	0	0	1	0	0	0	1	1
1506	0	DC	37	1	4	2	1	0	0	0	0	1	0	0	0	0	0	1	0	0	5	0	0	0	0	0	0	0	1	0	0	0	1	1
1507	1	IC	51	1	4	2	1	0	0	0	0	1	0	0	1	0	0	0	0	0	5	0	0	0	0	0	0	0	1	0	0	0	1	1
1508	0	NC	49	2	4	2	1	0	0	0	0	1	0	0	1	0	0	0	0	0	5	0	0	0	0	0	0	0	1	0	0	0	1	0
1509	0	NC	29	1	4	2	1	0	0	0	0	0	0	0	0	0	0	1	0	0	5	0	0	0	0	0	0	0	1	0	0	0	1	0
1510	0	NC	57	2	5	2	1	0	0	0	0	1	0	0	0	0	0	1	0	0	5	0	0	0	0	0	0	0	1	0	0	0	1	0
1511	0	NC	22	1	5	2	1	0	0	0	0	1	0	0	1	0	0	0	0	0	5	0	0	0	0	0	0	0	1	0	0	0	1	0
1512	0	NC	65	1	3	2	1	0	0	0	0	1	0	0	0	1	1	0	0	0	5	0	0	0	0	0	0	0	1	0	0	0	1	0
1513	0	DC	58	2	5	2	1	0	0	0	0	1	0	0	1	0	0	0	0	0	5	0	0	0	0	0	0	0	1	0	0	0	1	0
1514	0	DC	65	2	3	2	1	0	0	0	0	1	0	0	1	0	0	0	0	0	5	0	0	0	0	0	0	0	1	0	0	0	0	1
1515	0	DC	35	2	4	2	1	0	0	0	0	1	0	0	1	0	0	0	0	0	5	0	0	0	0	0	0	0	1	0	0	0	0	0
1516	0	DC	56	2	5	2	1	0	0	0	0	1	0	0	0	0	0	1	0	0	5	0	0	0	0	0	0	0	1	0	0	0	1	1
1517	0	DC	36	2	4	2	1	0	0	0	0	1	0	0	0	1	0	0	0	0	5	0	0	0	0	0	0	0	1	0	0	0	1	0
1518	0	NC	33	2	4	2	0	0	0	0	1		0	0	0	0	0	1	0	0	5	0	0	0	0	0	0	0	1	0	0	0	0	0
1519	0	NC	63	1	3	2	0	0	0	0	1	0	0	0	0	1	0	0	0	0	5	0	0	0	0	0	0	0	1	0	0	0	1	0
1520	0	NC	60	2	3	2	1	0	0	0	0	1	0	0	0	1	0	0	0	0	5	0	0	0	0	0	0	0	1	0	0	0	0	1
1521	0	NC	61	1	2	1	1	0	0	0	0	1	0	0	0	1	0	0	0	0	5	0	0	0	0	0	0	0	1	0	0	0	1	0
1522	0	DC	41	1	4	2	1	0	0	0	0	1	0	0	0	1	0	0	0	0	5	0	0	0	0	0	0	0	1	0	0	0	0	0
1523	0	DC	36	2	5	2	1	0	0	0	0	1	0	0	0	1	0	0	0	0	5	0	0	0	0	0	0	0	1	0	0	0	1	0
1524	0	DC	52	1	5	2	1	0	0	0	0	1	0	0	0	0	0	1	0	0	5	0	0	0	0	0	0	0	1	0	0	0	1	0
1525	0	DC	35	1	4	2	1	0	0	0	0	0	0	0	0	0	0	1	0	0	5	0	0	0	0	0	0	0	1	0	0	0	1	0
1526	0	DC	64	1	4	2	1	0	0	0	0	0	0	0	0	0	0	1	0	0	5	0	0	0	0	0	0	0	1	0	0	0	1	0
1527	1	IC	69	1	3	2	1	0	0	0	0	1	0	0	0	1	0	0	0	0	5	0	0	0	0	0	0	0	1	0	0	0	1	0
1528	0	NC	59	2	3	2	0	0	0	0	1	0	0	0	0	0	0	1	0	0	5	0	0	0	0	0	0	0	1	0	0	0	1	0
1529	0	NC	37	2	5	2	0	0	0	0	1		0	0	0	1	0	0	0	0	5	0	0	0	0	0	0	0	1	0	0	0	1	0
1530	0	NC	65	2	2	2	1	0	0	0	0	0	0	0	0	1	0	0	0	0	5	0	0	0	0	0	0	0	1	0	0	0	1	1
1531	0	NC	70	1	3	2	1	0	0	0	0		0	0	0	0	0	1	0	0	5	0	0	0	0	0	0	0	1	0	0	0	1	0
1532	0	DC	45	2	4	2	0	1	0	0	0	0	0	0	0	1	0	0	0	0	5	0	0	0	0	0	0	0	1	0	0	0	1	0
1533	0	DC	58	1	5	2	0	0	0	0	1	0	0	0	0	0	0	1	0	0	5	0	0	0	0	0	0	0	1	0	0	0	1	0
1534	1	IC	35	1	5	2	1	0	0	0	0	0	0	0	0	0	1	0	0	0	3	0	0	0	0	1	0	0	0	0	0	1	1	0
1535	0	NC	29	1	5	2	1	0	0	0	0		0	0	0	0	1	0	0	0	3	0	0	0	0	1	0	0	0	0	0	0	1	0
1536	0	NC	54	1	4	2	1	0	0	0	0	1	0	0	0	1	0	0	0	0	5	0	0	0	0	0	0	0	1	0	0	0	1	0
1537	0	NC	50	2	5	2	1	0	0	0	0	1	0	0	0	1	0	0	0	0	5	0	0	0	0	0	0	0	1	0	0	0	1	0
1538	0	NC	36	2	4	2	0	0	0	0	1	0	0	0	0	1	0	0	0	0	5	0	0	0	0	0	0	0	1	0	0	0	1	0
1539	0	NC	68	1	3	2	1	0	0	0	0	1	0	0	0	1	0	0	0	0	5	0	0	0	0	0	0	0	1	0	0	0	1	0
1540	0	DC	30	2	5	4	0	0	0	0	1		0	0	0	0	0	1	0	0	5	0	0	0	0	0	0	0	1	0	0	0	1	0
1541	0	DC	19	2	5	2	1	0	0	0	0	1	0	0	0	1	0	0	0	0	5	0	0	0	0	0	0	0	1	0	0	0	1	0
1542	0	DC	63	1	5	2	1	0	0	0	0	1	0	0	0	1	0	0	0	0	5	0	0	0	0	0	0	0	1	0	0	0	1	0
1543	0	DC	41	1	5	4	0	0	0	0	1	0	0	0	0	0	0	1	0	0	5	0	0	0	0	0	0	0	1	0	0	0	1	1
1544	1	IC	44	1	4	2	1	0	0	0	0	0	0	0	0	0	0	1	0	0	5	0	0	0	0	0	0	0	0	0	0	0	1	0
1545	0	NC	43	1	5	2	1	0	0	0	0	1	0	0	0	1	0	0	0	0	5	0	0	0	0	0	0	0	1	0	0	0	1	1
1546	0	NC	43	2	5	2	1	0	0	0	0	0	0	0	0	0	0	1	0	0	5	0	0	0	0	0	0	0	1	0	0	0	1	0
1547	0	NC	47	2	5	2	0	1	0	0	0	1	0	0	0	1	0	0	0	0	5	0	0	0	0	0	0	0	1	0	0	0	0	0
1548	0	NC	86	2	6	2	1	0	0	0	0	1	0	0	0	0	0	1	0	0	5	0	0	0	0	0	0	0	1	0	0	0	1	0
1549	0	DC	23	2	4	2	0	0	0	0	1	1	0	0	0	0	0	1	0	0	5	0	0	0	0	0	0	0	1	0	0	0	1	0
1550	0	DC	34	1	4	2	0	0	0	0	1	0	0	0	0	0	0	1	0	0	5	0	0	0	0	0	0	0	1	0	0	0	1	0
1551	0	DC	24	2	4	2	1	0	0	0	0	0	0	0	0	0	0	1	0	0	5	0	0	0	0	0	0	0	1	0	0	0	1	0
1552	0	DC	26	1	4	2	1	0	0	0	0	1	0	0	1	0	0	0	0	0		0	0	0	0	0	0	0	1	0	0	0	1	0
1553	1	IC	34	2	1		0	0	0	0	0		0	0	0	0	0	0				0	0	0	0	0	0	0	0	0	0	0	0	0
1554	0	NC	74	1	2	2	1	0	0	0	0	1	0	0	1	0	0	0	0	0	5	0	0	0	0	0	0	0	1	0	0	0	1	1
1555	0	NC	41	2	5	2	1	0	0	0	0	1	0	0	1	0	0	0	0	0	5	0	0	0	0	0	0	0	1	0	0	0	1	0
1556	0	NC	70	2	2	2	1	0	0	0	0	0	0	0	1	0	0	0	0	0	5	0	0	0	0	0	0	0	1	0	0	0	1	0
1557	0	NC	30	2	5	2	1	0	0	0	0	1	0	0	1	0	0	0	0	0	5	0	0	0	0	0	0	0	1	0	0	0	1	0
1558	0	NC	31	2	5	2	0	0	0	0	1	1	0	0	0	0	0	1	0	0	5	0	0	0	0	0	0	0	1	0	0	0	1	0
1559	0	DC	39	2	4	2	1	0	0	0	0	1	0	0	1	0	0	0	0	0	5	0	0	0	0	0	0	0	1	0	0	0	1	0
1560	0	DC	58	2	3	2	1	0	0	0	0	1	0	0	1	0	0	0	0	0	5	0	0	0	0	0	0	0	1	0	0	0	1	0
1561	0	DC	38	1	4	2	1	0	0	0	0	1	0	0	1	0	0	0	0	0	5	0	0	0	0	0	0	0	1	0	0	0	1	0
1562	0	DC	31	1	4	2	1	0	0	0	0	1	0	0	0	1	0	0	0	0	5	0	0	0	0	0	0	0	1	0	0	0	1	0
1563	1	IC	49	2	2	2	1	0	0	0	0	1	0	0	0	1	0	0	0	0	5	0	0	0	0	0	0	0	1	0	0	0	1	0
1564	0	NC	52	1	2	2	1	0	0	0	0	1	0	0	1	0	0	0	0	0	5	0	0	0	0	0	0	0	1	0	0	0	1	0
1565	0	NC	52	1	4	2	1	0	0	0	0	1	0	0	1	1	0	0	0	0	5	0	0	0	0	0	0	0	0	0	0	0	0	0
1566	0	NC	60	2	3	2	1	0	0	0	0	1	0	0	1	0	0	0	0	0	5	0	0	0	0	0	0	0	1	0	0	0	1	1
1567	0	NC	16	2	4	2	1	0	0	0	0		0	0	1	0	0	0	0	0		0	0	0	0	0	0	0	1	0	0	0	0	0
1568	0	NC	33	2	4	2	1	0	0	0	0	1	0	0	1	0	0	0	0	0	5	0	0	0	0	0	0	0	1	0	0	0	1	1
1569	0	DC	41	1	4	2	1	0	0	0	0	1	0	0	1	0	0	0	0	0	5	0	0	0	0	0	0	0	1	0	0	0	1	1
1570	0	DC	58	2	4	2	1	0	0	0	0	1	0	0	1	0	0	0	0	0	5	0	0	0	0	0	0	0	1	0	0	0	1	0
1571	0	DC	61	1	3	2	1	0	0	0	0	0	0	0	1	0	0	0	0	0	5	0	0	0	0	0	0	0	0	0	0	0	1	0
1572	0	DC	67	2	2	2	1	0	0	0	0	1	0	0	1	0	0	0	0	0	5	0	0	0	0	0	0	0	1	0	0	0	1	0
1573	0	DC	70	1	2	2	1	0	0	0	0	0	0	0	0	0	0	1	0	0	5	0	0	0	0	0	0	0	1	0	0	0	1	0
1574	0	NC	45	2	4	2	0	1	0	0	0		0	0	1	0	0	0	0	0	5	0	0	0	0	0	0	0	1	0	0	0	1	0
1575	0	NC	52	1	4	2	1	0	0	0	0	1	0	0	0	0	0	0	0	0	5	0	0	0	0	0	0	0	1	0	0	0	1	0
1576	0	NC	46	2	4	2	1	0	0	0	0	1	0	0	1	0	0	0	0	0	5	0	0	0	0	0	0	0	1	0	0	0	0	1
1577	0	NC	60	2	3	2	1	0	0	0	0	1	0	0	1	0	0	0	0	0	5	0	0	0	0	0	0	0	1	0	0	0	1	0
1578	0	NC	57	1	2	2	1	0	0	0	0	1	0	0	1	0	0	0	0	0	5	0	0	0	0	0	0	0	1	0	0	0	1	0
1579	0	DC	60	2	2	2	0	0	0	0	0	1	0	0	0	0	0	0	0	0	5	0	0	0	0	0	0	0	1	0	0	0	1	0
1580	0	DC	37	1	4	2	1	0	0	0	0	1	0	0	0	0	0	1	0	0	5	0	0	0	0	0	0	0	1	0	0	0	1	0
1581	0	DC	57	2	5	2	1	0	0	0	0	1	0	0	0	0	0	1	0	0	5	0	0	0	0	0	0	0	1	0	0	0	0	0
1582	0	DC	57	1	4	2	1	0	0	0	0	1	0	0	0	0	0	0	0	0	5	0	0	0	0	0	0	0	1	0	0	0	0	0
1583	0	DC	57	1	2	2	1	0	0	0	0	1	0	0	0	1	0	0	0	0	5	0	0	0	0	0	0	0	1	0	0	0	1	0
1584	1	IC	56	1	3	2	1	0	0	0	0		0	0	1	0	0	0	0	0	5	0	0	0	0	0	0	0	1	0	0	0	0	0
1585	0	NC	28	2	5	2	1	0	0	0	0	1	0	0	1	0	0	0	0	0	5	0	0	0	0	0	0	0	1	0	0	0	1	0
1586	0	NC	33	2	4	2	1	0	0	0	0	1	0	0	1	0	0	0	0	0	5	0	0	0	0	0	0	0	1	0	0	0	1	0
1587	0	NC	19	2	2	2	1	0	0	0	0	0	0	0	0	0	0	1	0	0	5	0	0	0	0	0	0	0	1	0	0	0	1	0
1588	0	NC	37	2	3	2	1	0	0	0	0	1	0	0	1	0	0	0	0	0	5	0	0	0	0	0	0	0	1	0	0	0	0	0
1589	0	NC	65	2	2	2	1	0	0	0	0	1	0	0	0	0	0	1	0	0	5	0	0	0	0	0	0	0	1	0	0	0	1	0
1590	0	DC	37	2	5	2	1	0	0	0	0	1	0	0	1	0	0	0	0	0	5	0	0	0	0	0	0	0	1	0	0	0	1	0
1591	0	DC	47	2	3	2	0	0	0	0	1		0	0	1	0	0	0	0	0	5	0	0	0	0	0	0	0	1	0	0	0	0	0
1592	0	DC	41	1	5	2	1	0	0	0	0	1	0	0	1	0	0	0	0	0	5	0	0	0	0	0	0	0	1	0	0	0	1	0
1593	0	DC	76	2	2	4	0	0	0	0	1	0	0	0	0	0	0	1	0	0	5	0	0	0	0	0	0	0	1	0	0	0	0	0
1594	1	IC	47	2	2	2	1	0	0	0	0		0	0	1	0	0	0	0	0	5	0	0	0	0	0	0	0	1	0	0	0	0	0
1595	0	NC	62	1	2	2	1	0	0	0	0	0	0	0	1	0	0	0	0	0	5	0	0	0	0	0	0	0	1	0	0	0	1	0
1596	0	NC	78	2	1	2	0	0	0	0	1	1	0	0	1	0	0	0	0	0	5	0	0	0	0	0	0	0	1	0	0	0	1	0
1597	0	NC	49		4	2	1	0	0	0	0	1	0	0	1	0	0	0	0	0	5	0	0	0	0	0	0	0	1	0	0	0	1	0
1598	0	NC	63	1	2	2	1	0	0	0	0	1	0	0	1	0	0	0	0	0	5	0	0	0	0	0	0	0	0	0	0	0	1	1
1599	0	NC	59	2	3	2	1	0	0	0	0	1	0	0	1	0	0	0	0	0	5	0	0	0	0	0	0	0	1	0	0	0	0	0
1600	0	DC	35	1	4	2	1	0	0	0	0	1	0	0	0	0	0	1	0	0	5	0	0	0	0	0	0	0	1	0	0	0	1	0
1601	0	DC	27	2	4	2	1	0	0	0	0	1	0	0	1	0	0	0	0	0	5	0	0	0	0	0	0	0	0	0	0	0	0	0
1602	0	DC	50	2	4	2	0	1	0	0	0	1	0	0	1	0	0	0	0	0	5	0	0	0	0	0	0	0	1	0	0	0	0	0
1603	0	DC	63	2	4	2	1	0	0	0	0	1	0	0	1	0	0	0		0	5	0	0	0	0	0	0	0	0	0	0	0	0	0
1604	1	IC	57	1	2	2	1	0	0	0	0	1	0	0	1	0	0	0	0	0	5	0	0	0	0	0	0	0	0	0	0	0	0	0
1605	0	NC	50	2	3	2	0	1	0	0	0	1	0	0	1	0	0	0	0	0	5	0	0	0	0	0	0	0	1	0	0	0	1	0
1606	0	NC	51	2	3	2	1	0	0	0	0		0	0	1	0	0	0	0	0	5	0	0	0	0	0	0	0	1	0	0	0	0	0
1607	0	NC	41	2	4	2	1	0	0	0	0	1	0	0	1	0	0	0	0	0	5	0	0	0	0	0	0	0	1	0	0	0	1	0
1608	0	NC	54	2	2	2	1	0	0	0	0		0	0	1	0	0	0	0	0	5	0	0	0	0	0	0	0	1	0	0	0	1	0
1609	0	NC	29	2	4	2	1	0	0	0	0	0	0	0	0	0	0	1	0	0	5	0	0	0	0	0	0	0	1	0	0	0	1	0
1610	0	DC	62	1	2	2	1	0	0	0	0	1	0	0	0	0	0	1		0	5	0	0	0	0	0	0	0	1	0	0	0	1	0
1611	0	DC	74	1	2	2	1	0	0	0	0	1	0	0	1	0	0	0	0	0	5	0	0	0	0	0	0	0	1	0	0	0	0	0
1612	0	DC	36	1	6	2	1	0	0	0	0	1	0	0	0	0	0	1	0	0	5	0	0	0	0	0	0	0	1	0	0	0	1	0
1613	0	NC	41	2	4	2	1	0	0	0	0	1	0	0	1	0	0	0	0	0	5	0	0	0	0	0	0	0	1	0	0	0	1	0
1614	0	NC	32	2	4	2	1	0	0	0	0	1	0	0	1	0	0	0	0	0	5	0	0	0	0	0	0	0	1	0	0	0	1	0
1615	0	NC	51	2	2	1	1	0	0	0	0	1	0	0	1	0	0	0	0	0	5	0	0	0	0	0	0	0	1	0	0	0	1	0
1616	0	NC	35	2	5	2	1	0	0	0	0	1	0	0	1	0	0	0	0	0	5	0	0	0	0	0	0	0	1	0	0	0	1	1
1617	0	DC	65	1	4	2	1	0	0	0	0	1	0	0	0	1	0	0	0	0	5	0	0	0	0	0	0	0	1	0	0	0	1	1
1618	0	DC	24	1	5	2	1	0	0	0	0	1	0	0	0	1	0	0	0	0	5	0	0	0	0	0	0	0	1	0	0	0	1	0
1619	0	NC	49	2	1	2	0	1	0	0	0	1	0	0	1	0	0	0	0	0	5	0	0	0	0	0	0	0	1	0	0	0	1	0
1620	0	NC	57	2	3	2	1	0	0	0	0	0	0	0	1	0	0	0	0	0	5	0	0	0	0	0	0	0	1	0	0	0	0	0
1621	0	NC	62	2	2	2	0	0	0	0	0	1	0	0	1	0	0	0	0	0	5	0	0	0	0	0	0	0	1	0	0	0	1	0
1622	0	NC	33	1	4	2	1	0	0	0	0	1	0	0	1	0	0	0	0	0	5	0	0	0	0	0	0	0	1	0	0	0	1	0
1623	0	DC	65	2	3	4	0	0	0	0	1	0	0	0	0	0	0	1	0	0	5	0	0	0	0	0	0	0	1	0	0	0	1	0
1624	0	DC	48	1	4	2	1	0	0	0	0	1	0	0	1	0	0	0	0	0	5	0	0	0	0	0	0	0	1	0	0	0	1	1
1625	0	DC	55	1	3	2	1	0	0	0	0	1	0	0	1	0	0	0	0	0	5	0	0	0	0	0	0	0	1	0	0	0	1	0
1626	0	DC	31	1	5	4	0	0	0	0	1	0	0	0	0	0	0	1		0	5	0	0	0	0	0	0	0	1	0	0	0	1	0
1627	0	NC	26	2	4	2	1	0	0	0	0	1	0	0	1	0	0	0	0	0	5	0	0	0	0	0	0	0	1	0	0	0	1	1
1628	0	NC	37	2	5	2	1	0	0	0	0	1	0	0	1	0	0	0	0	0	5	0	0	0	0	0	0	0	1	0	0	0	1	0
1629	0	NC	32	2	4	2	1	0	0	0	0	1	0	0	0	1	0	0	0	0	5	0	0	0	0	0	0	0	1	0	0	0	1	0
1630	0	DC	37	1	4	2	1	0	0	0	0	1	0	0	0	1	0	0	0	0	5	0	0	0	0	0	0	0	1	0	0	0	1	1
1631	0	DC	30	1	5	2	1	0	0	0	0	0	0	0	0	0	0	1	0	0	5	0	0	0	0	0	0	0	1	0	0	0	1	0
1632	0	DC	47	2	3	2	1	0	0	0	0	1	0	0	0	1	0	0	0	0	5	0	0	0	0	0	0	0	1	0	0	0	1	0
1633	1	IC	36	1	3	2	1	0	0	0	0	1	0	0	0	1	0	0	0	0	5	0	0	0	0	0	0	0	1	0	0	0	1	1
1634	0	NC	61	1	3	2	1	0	0	0	0	1	0	0	0	1	0	0	0	0	5	0	0	0	0	0	0	0	1	0	0	0	1	0
1635	0	DC	58	1	5	2	1	0	0	0	0	0	0	0	1	0	0	0	0	0	5	0	0	0	0	0	0	0	1	0	0	0	1	0
1636	0	NC	58	1	2	2	1	0	0	0	0	0	0	0	0	0	0	1	0	0	5	0	0	0	0	0	0	0	0	0	0	0	0	0
1637	0	NC	54	2	3	2	1	0	0	0	0	0	0	0	0	0	0	1	0	0	5	0	0	0	0	0	0	0	1	0	0	0	1	0
1638	0	NC	22	1	4	2	1	0	0	0	0	1	0	0	0	1	0	0	0	0	5	0	0	0	0	0	0	0	1	0	0	0	1	0
1639	0	DC	37	2	4	2	1	0	0	0	0	1	0	0	0	1	0	0	0	0	5	0	0	0	0	0	0	0	1	0	0	0	1	0
1640	0	DC	19	1	4	2	1	0	0	0	0	1	0	0	0	1	0	0	0	0	5	0	0	0	0	0	0	0	1	0	0	0	1	0
1641	0	DC	28	2	4	4	0	0	0	0	1	0	0	0	0	1	0	0	0	0		0	0	0	0	0	0	0	0	0	0	0	1	0
1642	0	DC	43	2	3	2	1	0	0	0	0	1	0	0	0	1	0	0	0	0	5	0	0	0	0	0	0	0	1	0	0	0	1	0
1643	0	DC	43	1	3	2	1	0	0	0	0	1	0	0	1	0	0	0	0	0	5	0	0	0	0	0	0	0	0	0	0	0	1	0
1644	1	IC	54	1	2	2	1	0	0	0	0	1	0	0	0	1	0	0	0	0	3	0	0	0	0	0	0	0	1	0	0	0	1	0
1645	0	DC	21	1	4	2	1	0	0	0	0	1	0	0	1	0	0	0	0	0	5	0	0	0	0	0	0	0	1	0	0	0	1	0
1646	0	DC	33	1	5	2	1	0	0	0	0	1	0	0	0	1	0	0	0	0	5	0	0	0	0	0	0	0	1	0	0	0	1	0
1647	0	NC	50	2	2	2	1	0	0	0	0	1	0	0	0	1	0	0	0	0	5	0	0	0	0	0	0	0	1	0	0	0	0	0
1648	0	NC	69	2	2	2	1	0	0	0	0	1	0	0	0	1	0	0	0	0	5	0	0	0	0	0	0	0	1	0	0	0	1	0
1649	0	NC	60	1	4	2	1	0	0	0	0		0	0	1	0	0	0	0	0	5	0	0	0	0	0	0	0	1	0	0	0	0	0
1650	0	NC	79	1	2	2	0	0	1	0	0	1	0	0	0	1	0	0	0	0	5	0	0	0	0	0	0	0	1	0	0	0	1	0
1651	0	NC	57	1	2	2	1	0	0	0	0	1	0	0	0	1	0	0	0	0	5	0	0	0	0	0	0	0	1	0	0	0	1	0
1652	0	NC	21	1	4	2	1	0	0	0	0	1	0	0	1	0	0	0	0	0	5	0	0	0	0	0	0	0	1	0	0	0	1	0
1653	0	DC	48	1	3	2	1	0	0	0	0	0	0	0	0	1	0	0	0	0	5	0	0	0	0	0	0	0	1	0	0	0	1	0
1654	0	DC	64	2	2	2	1	0	0	0	0	1	0	0	0	1	0	0	0	0	5	0	0	0	0	0	0	0	1	0	0	0	1	0
1655	1	IC	69	1	2	2	1	0	0	0	0	1	0	0	0	0	0	1	0	0	5	0	0	0	0	0	0	0	1	0	0	0	1	0
1656	0	NC	37	2	4	2	0	1	0	0	0	1	0	0	0	1	0	0	0	0	5	0	0	0	0	0	0	0	1	0	0	0	1	1
1657	0	NC	72	2	2	2	1	0	0	0	0	0	0	0	0	0	0	1	0	0	5	0	0	0	0	0	0	0	1	0	0	0	0	0
1658	0	NC	20	2	4	2	1	0	0	0	0	0	0	0	0	1	0	0	0	0	5	0	0	0	0	0	0	0	1	0	0	0	0	0
1659	0	NC	43	1	2	2	1	0	0	0	0	1	0	0	0	1	0	0	0	0	5	0	0	0	0	0	0	0	1	0	0	0	1	1
1660	0	NC	41	1	4	2	1	0	0	0	0	1	0	0	1	0	0	0	0	0	5	0	0	0	0	0	0	0	1	0	0	0	1	0
1661	0	DC	69	2	3	2	0	0	0	0	1	0	0	0	0	0	0	1	0	0	4	0	0	0	0	0	0	0	1	0	0	0	0	0
1662	0	DC	38	2	4	3	0	0	0	0	1	0	0	0	0	0	0	1	0	0	5	0	0	0	0	0	0	0	1	0	0	0	0	0
1663	0	DC	37	2	4	2	1	0	0	0	0	1	0	0	1	0	0	0	0	0	5	0	0	0	0	0	0	0	1	0	0	0	1	0
1664	0	DC	59	1	2	2	1	0	0	0	0	0	0	0	1	0	0	0	0	0	5	0	0	0	0	0	0	0	0	0	0	0	0	0
1665	0	DC	59	1	3	2	1	0	0	0	0	1	0	0	1	0	0	0	0	0	5	0	0	0	0	0	0	0	1	0	0	0	1	0
1666	1	IC	43	1	4	2	1	0	0	0	0	1	0	0	0	1	0	0	0	0	5	0	0	0	0	0	0	0	1	0	0	0	1	0
1667	0	NC	36	1	4	2	1	0	0	0	0	1	0	0	1	0	0	0	0	0	5	0	0	0	0	0	0	0	1	0	0	0	1	0
1668	0	NC	20	2	5	2	1	0	0	0	0	1	0	0	0	0	0	0				0	0	0	0	0	0	0	0	0	0	0	0	0
1669	0	NC	55	2	2	2	1	0	0	0	0	1	0	0	1	0	0	0	0	0	5	0	0	0	0	0	0	0	1	0	0	0	1	0
1670	0	NC	44	2	4	2	1	0	0	0	0	1	0	0	0	1	0	0	0	0	5	0	0	0	0	0	0	0	1	0	0	0	1	1
1671	0	NC	42	2	3	2	1	0	0	0	0	1	0	0	0	1	0	0	0	0	5	0	0	0	0	0	0	0	1	0	0	0	1	0
1672	0	DC	57	2	4	2	1	1	0	0	0	1	1	0	0	0	0	0	0	0	5	0	0	0	0	0	0	0	1	0	0	0	0	0
1673	0	DC	19	2	5	2	1	0	0	0	0	1	0	0	0	1	0	0	0	0	5	0	0	0	0	0	0	0	1	0	0	0	1	0
1674	0	DC	39	1	5	2	1	0	0	0	0	1	0	0	0	1	0	0	0	0	5	0	0	0	0	0	0	0	1	0	0	0	1	0
1675	0	DC	78	2	2	2	1	0	0	0	0	1	0	0	0	1	0	0	0	0	5	0	0	0	0	0	0	0	1	0	0	0	1	0
1676	0	DC	51	2	4	2	1	0	0	0	0	1	0	0	0	1	0	0	0	0		0	0	0	0	0	0	0	1	0	0	0	1	0
1677	1	IC	62	1	4	2	1	0	0	0	0	1	0	0	0	1	0	0	0	0	5	0	0	0	0	0	0	0	1	0	0	0	0	0
1678	0	NC	33	1	5	2	1	0	0	0	0	1	0	0	0	0	0	1	0	0	5	0	0	0	0	0	0	0	1	0	0	0	1	0
1679	0	NC	14	1	3	2	1	0	0	0	0	0	0	0	0	1	0	0	0	0	5	0	0	0	0	0	0	0	1	0	0	0	1	0
1680	0	NC	37	2	5	2	1	0	0	0	0	0	0	0	0	0	0	1	0	0	5	0	0	0	0	0	0	0	1	0	0	0	1	0
1681	0	NC	31	2	4	2	1	0	0	0	0	1	0	0	1	0	0	0	0	0	5	0	0	0	0	0	0	0	1	0	0	0	1	0
1682	0	NC	47	1	4	2	1	0	0	0	0	1	0	0	0	1	0	0	0	0	5	0	0	0	0	0	0	0	1	0	0	0	1	0
1683	0	DC	53	2	5	2	1	0	0	0	0	1	0	0	0	1	0	0	0	0	5	0	0	0	0	0	0	0	1	0	0	0	0	0
1684	0	DC	48	1	4	2	1	0	0	0	0	1	0	0	1	0	0	0	0	0	5	0	0	0	0	0	0	0	1	0	0	0	1	0
1685	0	DC	57	2	3	2	1	0	0	0	0		0	0	1	0	0	0	0	0	5	0	0	0	0	0	0	0	1	0	0	0	1	0
1686	0	DC	73	1	2	2	0	0	0	0	1		0	0	1	0	0	0	0	0	5	0	0	0	0	0	0	0	1	0	0	0	0	0
1687	0	DC	46	2	3	2	1	0	0	0	0	1	0	0	0	1	0	0	0	0	5	0	0	0	0	0	0	0	1	0	0	0	0	0
1688	1	IC	44	1	3	2	0	0	0	0	0	1	0	0	0	0	0	0	0	0	0	0	0	0	0	0	0	0	0	0	0	0	0	0
1689	0	NC	64	2	5	2	1	0	0	0	0	1	0	0	0	1	0	0	0	0	5	0	0	0	0	0	0	0	1	0	0	0	1	0
1690	0	NC	66	1	4	2	1	0	0	0	0	1	0	0	0	1	0	0	0	0	5	0	0	0	0	0	0	0	1	0	0	0	1	0
1691	0	NC	62	2	5	4	0	0	0	0	1		0	0	0	0	0	1	0	0	5	0	0	0	0	0	0	0	1	0	0	0	0	0
1692	0	NC	60	2	4	2	1	0	0	0	0	0	0	0	0	0	0	1	0	0	5	0	0	0	0	0	0	0	1	0	0	0	0	0
1693	0	DC	37	2	4	2	1	0	0	0	0	1	0	0	0	1	0	0	0	0	5	0	0	0	0	0	0	0	1	0	0	0	1	0
1694	0	DC	53	1	3	2	1	0	0	0	0	1	0	0	1	0	0	0	0	0	5	0	0	0	0	0	0	0	1	0	0	0	1	0
1695	0	DC	43	1	4	2	1	0	0	0	0	0	0	0	0	0	0	1	0	0	5	0	0	0	0	0	0	0	1	0	0	0	1	0
1696	0	DC	40	1	4	2	0	1	0	0	0	0	0	0	0	0	0	1	0	0	5	0	0	0	0	0	0	0	1	0	0	0	0	0
1697	0	DC	77	1	1	2	1	0	0	0	0	1	0	0	1	0	0	0	0	0	5	0	0	0	0	0	0	0	1	0	0	0	1	0
1698	1	IC	67	2	4	2	1	0	0	0	0	1	0	0	1	0	0	0	0	0	5	0	0	0	0	0	0	0	1	0	0	0	1	1
1699	0	NC	53	2	3	2	1	0	0	0	0	1	0	0	1	0	0	0	0	0	5	0	0	0	0	0	0	0	1	0	0	0	1	0
1700	0	NC	29	2	4	2	1	0	0	0	0	1	0	0	1	0	0	0	0	0	5	0	0	0	0	0	0	0	1	0	0	0	1	0
1701	0	NC	56	1	4	2	1	0	0	0	0	1	0	0	1	0	0	0	0	0	5	0	0	0	0	0	0	0	1	0	0	0	1	0
1702	0	NC	40		4	2	1	0	0	0	0	1	0	0	1	0	0	0	0	0	5	0	0	0	0	0	0	0	1	0	0	0	1	0
1703	0	NC	54	1	2	2	1	0	0	0	0	1	0	0	1	0	0	0	0	0	5	0	0	0	0	0	0	0	1	0	0	0	1	0
1704	0	DC	41	2	3	2	1	0	0	0	0	1	0	0	1	1	0	0	0	0	5	0	0	0	0	0	0	0	1	0	0	0	1	0
1705	0	DC	16	1	3	2	1	0	0	0	0	1	0	0	1	0	0	0	0	0	5	0	0	0	0	0	0	0	1	0	0	0	0	0
1706	0	DC	42	1	4	2	1	0	0	0	0	1	0	0	1	0	0	0	0	0	5	0	0	0	0	0	0	0	1	0	0	0	1	0
1707	0	DC	65	1	6	2	1	0	0	0	0	1	0	1	0	0	0	0	0	0	5	0	0	0	0	0	0	0	1	0	0	0	1	0
1708	0	DC	49	1	4	2	1	0	0	0	0	1	0	0	1	0	1	0	0	0	5	0	0	0	0	0	0	0	1	0	0	0	1	0
1709	0	NC	44	1	6	2	1	0	0	0	0	1	0	0	0	1	0	0	0	0	5	0	0	0	0	0	0	0	1	0	0	0	1	0
1710	0	NC	40	1	4	2	1	0	0	0	0	1	0	0	0	1	0	0	0	0	5	0	0	0	0	0	0	0	1	0	0	0	0	0
1711	0	NC	42	2	4	2	1	0	0	0	0		0	0	0	1	0	0	0	0	5	0	0	0	0	0	0	0	1	0	0	0	0	0
1712	0	NC	46	1	4	2	1	0	0	0	0	1	0	0	0	1	0	0	0	0	5	0	0	0	0	0	0	0	1	0	0	0	1	0
1713	0	NC	44	1	3	2	1	0	0	0	0	1	0	0	0	1	0	0	0	0	5	0	0	0	0	0	0	0	1	0	0	0	1	0
1714	0	DC	64	2	4	2	1	0	0	0	0	1	0	0	0	0	0	1	0	0	5	0	0	0	0	0	0	0	0	0	0	0	1	0
1715	0	DC	32	1	4	2	1	0	0	0	0	1	0	0	0	1	0	0	0	0	5	0	0	0	0	0	0	0	1	0	0	0	1	0
1716	0	DC	42	1	4	2	1	0	0	0	0	1	0	0	0	1	0	0	0	0	5	0	0	0	0	0	0	0	1	0	0	0	1	0
1717	0	DC	35	2	4	2	1	0	0	0	0	0	0	0	0	1	0	0	0	0	5	0	0	0	0	0	0	0	1	0	0	0	1	0
1718	0	DC	72	1	2	2	1	0	0	0	0	0	0	0	0	1	0	0	0	0	5	0	0	0	0	0	0	0	1	0	0	0	1	0
1719	0	NC	58	1	2	2	1	0	0	0	0	0	0	0	0	1	0	0	0	0	5	0	0	0	0	0	0	0	1	0	0	0	1	0
1720	0	NC	28	2	3	2	1	0	0	0	0	1	0	0	0	1	0	0	0	0	5	0	0	0	0	0	0	0	1	0	0	0	1	0
1721	0	NC	55	1	1	2	1	0	0	0	0	1	0	0	0	1	0	0	0	0	5	0	0	0	0	0	0	0	1	0	0	0	1	0
1722	0	NC	49	2	3	2	1	0	0	0	0	1	0	0	0	1	0	0	0	0	5	0	0	0	0	0	0	0	1	0	0	0	1	0
1723	0	DC	70	2	1	2	1	0	0	0	0		0	0	0	0	0	1	0	0	5	0	0	0	0	0	0	0	1	0	0	0	1	0
1724	0	DC	50	2	2	2	1	0	0	0	0	1	0	0	0	1	0	0	0	0	5	0	0	0	0	0	0	0	1	0	0	0	1	0
1725	0	DC	61	1	3	2	1	0	0	0	0	0	0	0	0	0	0	1	0	0	5	0	0	0	0	0	0	0	1	0	0	0	1	0
1726	0	DC	48	1	4	2	1	0	0	0	0	1	0	0	0	1	0	0	0	0	5	0	0	0	0	0	0	0	1	0	0	0	1	0
1727	0	DC	69	2	1	2	1	0	0	0	0	1	0	0	0	1	0	0	0	0	5	0	0	0	0	0	0	0	1	0	0	0	1	0
1728	1	IC	70	1	2	2	1	0	0	0	0	1	0	0	0	1	0	0	0	0	5	0	0	0	0	0	0	0	1	0	0	0	1	0
1729	0	NC	51	2	3	2	1	0	0	0	0	1	0	0	0	0	0	1	0	0	5	0	0	0	0	0	0	0	1	0	0	0	1	0
1730	0	NC	60	1	3	2	1	0	0	0	0	1	0	0	0	1	0	0	0	0	5	0	0	0	0	0	0	0	1	0	0	0	1	0
1731	0	DC	66	1	4	2	1	0	0	0	0	1	0	0	0	1	0	0	0	0	5	0	0	0	0	0	0	0	1	0	0	0	1	0
1732	0	DC	23	2	4	2	1	0	0	0	0	1	0	0	0	1	0	0	0	0	5	0	0	0	0	0	0	0	1	0	0	0	1	0
1733	0	DC	23	2	4	2	1	0	0	0	0	0	0	0	0	0	0	0	0	0	5	0	0	0	0	0	0	0	1	0	0	0	1	0
1734	0	NC	43	2	4	2	1	0	0	0	0	1	0	0	0	1	0	0	0	0	5	0	0	0	0	0	0	0	1	0	0	0	1	0
1735	0	NC	52	1	4	2	1	0	0	0	0	0	0	0	0	1	0	0	0	0	5	0	0	0	0	0	0	0	1	0	0	0	1	0
1736	0	NC	27	2	4	2	1	0	0	0	0	1	0	0	0	1	0	0	0	0	5	0	0	0	0	0	0	0	1	0	0	0	1	0
1737	0	DC	35	2	4	2	1	0	0	0	0	0	0	0	0	1	0	0	0	0	5	0	0	0	0	0	0	0	1	0	0	0	1	0
1738	1	IC	69	1	4	2	1	0	0	0	0	1	0	0	0	1	0	0	0	0	5	0	0	0	0	0	0	0	1	0	0	0	1	1
1739	0	DC	47	2	4	2	1	0	0	0	0	1	0	0	0	0	0	0	0	0	5	0	0	0	0	0	0	0	1	0	0	0	1	1
1740	0	DC	54	2	4	2	1	0	0	0	0	1	0	1	0	0	0	0	0	0	5	0	0	0	0	0	0	0	1	0	0	0	1	0
1741	0	DC	41	2	4	2	1	0	0	0	0	1	0	0	0	1	0	0	0	0	5	0	0	0	0	0	0	0	1	0	0	0	1	0
1742	0	DC	61	1	4	2	1	0	0	0	0	1	0	0	0	1	0	0	0	0	5	0	0	0	0	0	0	0	1	0	0	0	1	1
1743	0	DC	58	2	4	2	1	0	0	0	0	1	0	0	0	1	0	0	0	0	5	0	0	0	0	0	0	0	1	0	0	0	1	0
1744	0	NC	60	2	3	2	1	0	0	0	0	1	0	0	0	1	0	0	0	0	5	0	0	0	0	0	0	0	1	0	0	0	1	1
1745	0	NC	25	2	4	2	1	0	0	0	0	1	1	0	0	0	0	0	1	0	5	0	0	0	0	0	0	0	1	0	0	0	0	0
1746	0	NC	25	1	4	2	1	0	0	0	0	1	0	1	0	0	0	0	0	0	5	0	0	0	0	0	0	0	1	0	0	0	1	0
1747	0	NC	35	2	3	2	1	0	0	0	0	1	0	0	0	1	0	0	0	0	5	0	0	0	0	0	0	0	1	0	0	0	1	0
1748	0	DC	41	2	3	2	1	0	0	0	0	1	0	1	0	0	0	0	0	0	5	0	0	0	0	0	0	0	1	0	0	0	1	0
1749	0	DC	54	1	3	2	1	0	0	0	0	1	0	0	0	1	0	0	0	0	5	0	0	0	0	0	0	0	1	0	0	0	1	0
1750	0	DC	52	2	2	2	1	0	0	0	0	1	1	0	0	0	0	0	0	0	5	0	0	0	0	0	0	0	1	0	0	0	1	0
1751	0	DC	69	2	3	2	1	0	0	0	0	1	0	0	0	1	0	0	0	0	5	0	0	0	0	0	0	0	1	0	0	0	1	0
1752	0	NC	71	2	4	2	1	0	0	0	0	1	0	0	0	1	0	0	0	0	5	0	0	0	0	0	0	0	1	0	0	0	1	0
1753	0	NC	71	1	4	2	1	0	0	0	0	1	0	0	0	1	0	0	0	0	5	0	0	0	0	0	0	0	1	0	0	0	1	0
1754	0	NC	54	2	4	2	1	0	0	0	0	1	0	0	0	1	0	0	0	0		0	0	0	0	0	0	0	1	0	0	0	1	0
1755	0	NC	46	2	4	4	1	0	0	0	0	0	0	0	0	1	0	0	0	0	5	0	0	0	0	0	0	0	1	0	0	0	1	0
1756	0	NC	64	2	4	2	1	0	0	0	0	0	0	0	0	1	0	0	0	0	5	0	0	0	0	0	0	0	1	0	0	0	0	0
1757	1	IC	46	2	3	2	1	0	0	0	0	1	0	0	0	1	1	0	0	0	5	0	0	0	0	0	0	0	1	0	0	0	1	0
1758	0	NC	37	2	4	2	1	0	0	0	0	1	0	0	0	1	0	0	0	0	5	0	0	0	0	0	0	0	1	0	0	0	1	0
1759	0	NC	61	2	3	2	1	0	0	0	0	1	0	0	0	1	0	0	0	0	5	0	0	0	0	0	0	0	1	0	0	0	1	0
1760	0	NC	18	2	4	2	1	0	0	0	0	1	0	0	0	1	0	0	0	0	5	0	0	0	0	0	0	0	1	0	0	0	1	0
1761	0	NC	53	2	2	2	1	0	0	0	0	1	0	0	0	1	0	0	0	0	5	0	0	0	0	0	0	0	1	0	0	0	1	0
1762	0	DC	26	2	5	2	1	0	0	0	0	1	0	0	0	1	0	0	0	0	5	0	0	0	0	0	0	0	1	0	0	0	1	0
1763	0	DC	37	2	4	2	1	0	0	0	0	1	0	0	0	1	0	0	0	0	5	0	0	0	0	0	0	0	1	0	0	0	1	0
1764	0	DC	32	1	4	2	1	0	0	0	0	1	0	0	0	1	0	0	0	0	5	0	0	0	0	0	0	0	1	0	0	0	1	0
1765	0	DC	43	2	6	2	1	0	0	0	0	1	0	0	0	1	0	0	0	0	5	0	0	0	0	0	0	0	1	0	0	0	1	0
1766	0	DC	75	2	6	2	1	0	0	0	0	0	0	0	0	1	0	0	0	0	5	0	0	0	0	0	0	0	1	0	0	0	1	0
1767	0	NC	44	1	3	2	1	0	0	0	0	1	0	0	0	1	0	0	0	0	5	0	0	0	0	0	0	0	1	0	0	0	1	0
1768	1	IC	56	1	4	2	1	0	0	0	0	1	0	0	0	1	0	0	0	0	5	0	0	0	0	0	0	0	1	0	0	0	1	0
1769	0	NC	61	1	6	4	0	0	0	0	1	0	0	0	0	1	0	0	0	0	5	0	0	0	0	0	0	0	1	0	0	0	1	0
1770	0	NC	47	2	4	2	1	0	0	0	0	1	0	0	0	1	0	0	0	0	5	0	0	0	0	0	0	0	1	0	0	0	1	1
1771	0	NC	48	1	4	2	1	0	0	0	0	0	0	0	0	1	0	0	0	0	5	0	0	0	0	0	0	0	1	0	0	0	1	0
1772	0	NC	52	2	4	2	1	0	0	0	0	1	0	0	0	1	0	0	0	0	5	0	0	0	0	0	0	0	1	0	0	0	1	0
1773	0	NC	66	2	4	2	1	0	0	0	0	0	0	0	0	1	0	0	0	0	5	0	0	0	0	0	0	0	1	0	0	0	1	0
1774	0	DC	55	1	4	2	1	0	0	0	0	1	0	0	0	1	0	0	0	0	5	0	0	0	0	0	0	0	1	0	0	0	1	0
1775	0	DC	21	2	4	2	1	0	0	0	0	1	0	0	0	1	0	0	0	0	5	0	0	0	0	0	0	0	1	0	0	0	1	0
1776	0	DC	52	1	4	2	1	0	0	0	0	1	1	0	0	0	0	0	0	0	5	0	0	0	0	0	0	0	1	0	0	0	1	0
1777	0	DC	76	2	1	2	0	0	0	0	0	1	0	0	0	1	0	0	0	0	5	0	0	0	0	0	0	0	1	0	0	0	1	0
1778	0	DC	39	1	5	2	1	0	0	0	0	1	0	0	0	1	0	0	1	1	3	0	1	0	0	0	1	0	0	0	0	1	1	1
1779	1	IC	52	2	4	2	1	0	0	0	0	1	0	0	0	1	0	0	0	0	5	0	0	0	0	0	0	0	1	0	0	0	1	0
1780	0	NC	44		4	2	0	0	0	0	1	0	0	0	0	1	0	0	0	0	5	0	0	0	0	0	0	0	1	0	0	0	1	0
1781	0	NC	47	2	3	2	1	0	0	0	0		0	1	0	0	0	0	0	0	5	0	0	0	0	0	0	0	0	0	0	0	1	0
1782	0	NC	34	2	4	2	1	0	0	0	0	1	0	0	0	1	0	0	0	0	5	0	0	0	0	0	0	0	1	0	0	0	1	0
1783	0	NC	65	1	4	2	1	0	0	0	0	1	0	0	1	0	0	0	0	0	5	0	0	0	0	0	0	0	1	0	0	0	1	0
1784	0	DC	47	2	4	2	1	0	0	0	0	1	0	0	0	1	0	0	0	0	5	0	0	0	0	0	0	0	1	0	0	0	1	0
1785	0	DC	15	1	4	2	1	0	0	0	0	1	0	0	0	1	0	0	0	0	5	0	0	0	0	0	0	0	1	0	0	0	1	0
1786	0	DC	59	1	4	2	1	0	0	0	0	1	0	0	0	1	0	0	0	0	5	0	0	0	0	0	0	0	1	0	0	0	1	0
1787	0	DC	56	2	4	2	1	0	0	0	0	1	0	0	0	1	0	0	0	0	5	0	0	0	0	0	0	0	1	0	0	0	1	0
1788	0	DC	66	2	4	2	1	0	0	0	0	1	0	0	1	0	0	0	0	0	5	0	0	0	0	0	0	0	0	0	0	0	1	0
1789	0	NC	37	2	3	2	1	0	0	0	0	1	0	0	0	1	0	0	0	0	5	0	0	0	0	0	0	0	1	0	0	0	1	0
1790	0	NC	39	1	3	2	1	0	0	0	0	1	0	0	0	1	0	0	0	0	5	0	0	0	0	0	0	0	1	0	0	0	1	0
1791	0	NC	28	2	4	2	0	0	0	0	0		0	1	0	0	0	0	0	0	5	0	0	0	0	0	0	0	1	0	0	0	1	0
1792	0	NC	41	1	4	2	1	0	0	0	0	1	0	0	0	1	0	0	0	0	5	0	0	0	0	0	0	0	1	0	0	0	1	0
1793	0	NC	35	2	3	2	1	0	0	0	0	1	0	0	0	1	0	0	0	0	5	0	0	0	0	0	0	0	1	0	0	0	1	0
1794	0	DC	31	2	4	2	1	0	0	0	0	0	0	0	0	1	0	0	0	0	5	0	0	0	0	0	0	0	1	0	0	0	1	0
1795	0	DC	29	2	4	2	1	0	0	0	0	1	0	0	0	1	0	0	0	0	5	0	0	0	0	0	0	0	1	0	0	0	1	0
1796	0	DC	29	2	4	2	1	0	0	0	0	1	0	1	0	0	0	0	0	0	5	0	0	0	0	0	0	0	1	0	0	0	1	0
1797	0	DC	67	2	2	2	1	0	0	0	0	0	0	0	0	1	0	0	0	0	5	0	0	0	0	0	0	0	1	0	0	0	1	0
1798	0	DC	55	2	3	2	1	0	0	0	0	1	0	1	0	0	0	0	0	0	5	0	0	0	0	0	0	0	1	0	0	0	1	0
1799	1	IC	44	1	2	2	1	0	0	0	0	1	0	0	0	1	0	0	0	0	5	0	0	0	0	0	0	0	1	0	0	0	1	0
1800	0	NC	36	2	4	2	1	0	0	0	0	1	0	0	0	0	0	1	0	0	5	0	0	0	0	0	0	0	1	0	0	0	0	0
1801	0	NC	69	2	3	2	0	1	0	0	0	1	0	0	0	1	0	0	0	0	5	0	0	0	0	0	0	0	1	0	0	1	1	1
1802	0	NC	63	1	2	2	1	0	0	0	0	1	0	1	0	0	0	0	0	0	5	0	0	0	0	0	0	0	1	0	0	0	1	0
1803	0	NC	38	2	3	4	0	0	0	0	1	0	0	0	0	0	0	1	0	0	5	0	0	0	0	0	0	0	1	0	0	0	0	0
1804	0	DC	34	1	4	2	1	0	0	0	0	1	0	0	0	1	0	0	0	0	5	0	0	0	0	0	0	0	1	0	0	0	1	0
1805	0	DC	59	2	3	2	1	0	0	0	0	1	0	0	0	1	0	0	0	0	5	0	0	0	0	0	0	0	1	0	0	0	1	0
1806	0	DC	60	1	4	2	1	0	0	0	0	1	0	1	0	0	0	0	0	0	5	0	0	0	0	0	0	0	1	0	0	0	1	0
1807	0	DC	61	2	4	2	1	0	0	0	0	1	0	0	0	1	0	0	0	0	5	0	0	0	0	0	0	0	1	0	0	0	0	0
1808	0	DC	67	2	2	2	1	0	0	0	0	1	0	0	0	1	0	0	0	0	5	0	0	0	0	0	0	0	1	0	0	0	1	0
1809	1	IC	69	1	4	2	1	0	0	0	0	1	0	0	0	1	0	0	0	0	5	0	0	0	0	0	0	0	1	0	0	0	1	0
1810	0	DC	21	2	4	2	1	0	0	0	0	1	0	0	0	1	0	0	0	0	5	0	0	0	0	0	0	0	1	0	0	0	1	0
1811	0	NC	62	1	3	4	0	0	0	0	1	0	0	0	0	0	0	1	0	0	5	0	0	0	0	0	0	0	1	0	0	0	0	0
1812	0	NC	62	2	3	2	1	1	0	0	0	1	0	1	0	0	0	0	0	0	5	0	0	0	0	0	0	0	1	0	0	0	1	0
1813	0	DC	58	2	2	4	0	0	0	0	1	0	0	0	0	0	0	1	0	0	5	0	0	0	0	0	0	0	1	0	0	0	0	0
1814	0	DC	64	2	3	2	1	0	0	0	0	1	0	1	0	0	0	0	0	0	5	0	0	0	0	0	0	0	1	0	0	0	0	0
1815	0	NC	41	2	4	2	0	0	0	0	0	1	0	1	0	0	0	0	0	0	5	0	0	0	0	0	0	0	1	0	0	0	1	0
1816	0	NC	34	1	3	2	1	0	0	0	0	1	0	0	0	1	0	0	0	0	5	0	0	0	0	0	0	0	1	0	0	0	0	0
1817	0	DC	53	1	3	2	1	0	0	0	0	1	0	0	0	1	0	0	0		5	0	0	0	0	0	0	0	1	0	0	0	1	0
1818	0	NC	24	1	4	2	1	0	0	0	0	1	0	0	0	1	0	0	0	0	5	0	0	0	0	0	0	0	1	0	0	0	1	0
1819	1	IC	62	1	2	2	1	0	0	0	0	1	0	0	0	1	0	0	0	0	5	0	0	0	0	0	0	0	1	0	0	0	1	0
1820	0	DC	23	2	4	2	1	0	0	0	0	0	0	1	0	0	0	0	0	0	5	0	0	0	0	0	0	0	1	0	0	0	1	0
1821	0	NC	16	1	3	2	1	0	0	0	0	1	0	1	0	0	0	0	0	0	5	0	0	0	0	0	0	0	1	0	0	0	1	0
1822	0	NC	54	2	3	2	1	0	0	0	0	1	0	0	0	1	0	0	0	0	5	0	0	0	0	0	0	0	1	0	0	0	1	0
1823	0	NC	28	2	4	2	1	0	0	0	0	1	0	0	0	1	0	0	0	0	5	0	0	0	0	0	0	0	1	0	0	0	1	0
1824	0	NC	18	1	5	2	1	0	0	0	0	1	0	1	0	0	0	0	0	0	5	0	0	0	0	0	0	0	1	0	0	0	1	0
1825	0	DC	53	2	4	2	1	0	0	0	0	1	0	1	0	0	0	0	0	0	5	0	0	0	0	0	0	0	1	0	0	0	1	0
1826	0	NC	53	2	2	2	0	1	0	0	0	1	0	0	0	1	0	0	0	0	5	0	0	0	0	0	0	0	1	0	0	0	1	0
1827	0	DC	51	1	4	2	1	0	0	0	0	1	0	1	0	0	0	0	0	0	5	0	0	0	0	0	0	0	1	0	0	0	1	0
1828	0	DC	35	2	4	4	0	0	0	0	0	0	0	0	0	0	0	1	0	0	5	0	0	0	0	0	0	0	1	0	0	0	0	0
1829	0	DC	79	1	3	4	0	0	0	0	1	0	0	0	0	0	0	0	0	0	5	0	0	0	0	0	0	0	1	0	0	0	0	0
1830	0	NC	26	2	4	2	1	0	0	0	0	1	0	0	0	1	0	0	0	0	5	0	0	0	0	0	0	0	1	0	0	0	1	0
1831	0	DC	40	2	4	2	1	0	0	0	0	1	0	0	0	1	0	0	0	0	5	0	0	0	0	0	0	0	1	0	0	0	1	0
1832	0	DC	47	1	4	2	1	0	0	0	0	1	0	0	0	1	0	0	0	0	5	0	0	0	0	0	0	0	1	0	0	0	1	0
1833	0	DC	76	2	1	2	1	0	0	0	0	1	0	0	0	1	0	0	0	0	5	0	0	0	0	0	0	0	1	0	0	0	1	0
1834	0	DC	52	2	6	2	1	0	0	0	0	1	0	0	0	0	0	1	0	0	5	0	0	0	0	0	0	0	1	0	0	0	1	0
1835	1	IC	59		4	2	1	0	0	0	0	1	0	0	0	1	0	0	0	0	5	0	0	0	0	0	0	0	1	0	0	0	1	0
1836	1	IC	34	2	6	2	1	0	0	0	0	1	0	0	0	1	0	0	0	0	3	0	0	0	0	0	1	0	0	0	0	0	0	0
1837	0	DC	17	2	4	2	1	0	0	0	0	0	0	0	0	0	0	1	0	0	5	0	0	0	0	0	0	0	1	0	0	0	0	0
1838	0	DC	73	1	4	2	0	0	0	0	0	1	0	0	0	1	0	0	0	0	5	0	0	0	0	0	0	0	1	0	0	0	0	0
1839	0	DC	35	2	4	2	1	0	0	0	0	1	0	0	0	1	0	0	0	0	5	0	0	0	0	0	0	0	1	0	0	0	0	0
1840	0	NC	58	2	4	2	1	0	0	0	0	1	0	0	0	1	0	0	0	0	5	0	0	0	0	0	0	0	1	0	0	0	0	0
1841	0	DC	61	2	4	2	1	0	0	0	0	1	0	0	0	1	0	0	0	0	5	0	0	0	0	0	0	0	1	0	0	0	0	0
1842	0	DC	54	2	1	2	1	0	0	0	0	1	0	0	0	1	0	0	0	0	5	0	0	0	0	0	0	0	1	0	0	0	0	0
1843	0	DC	73	1	4	2	1	0	0	0	0	1	0	0	0	1	0	0	0	0	5	0	0	0	0	0	0	0	1	0	0	0	1	0
1844	0	DC	49	2	4	1	1	0	0	0	0	1	0	0	0	1	0	0	0	0	5	0	0	0	0	0	0	0	1	0	0	0	1	1
1845	0	DC	70	2	4	2	1	0	0	0	0	1	0	0	0	1	0	0	0	0	5	0	0	0	0	0	0	0	1	0	0	0	1	0
1846	0	DC	63	2	4	2	1	0	0	0	0	1	0	0	0	1	0	0	0	0	5	0	0	0	0	0	0	0	1	0	0	0	0	0
1847	0	DC	40	2	4	2	1	0	0	0	0	1	0	0	0	1	0	0	0	0	5	0	0	0	0	0	0	0	1	0	0	0	0	0
1848	0	DC	44	1	4	2	1	0	0	0	0	1	0	0	0	1	0	0	0	0	5	0	0	0	0	0	0	0	1	0	0	0	0	0
1849	0	NC	45	2	4	2	1	0	0	0	0	1	0	0	1	0	0	0	0	0	5	0	0	0	0	0	0	0	1	0	0	0	0	0
1850	0	NC	72	2	4	2	1	0	0	0	0	1	0	0	0	1	0	0	0	0	3	0	0	0	0	0	1	0	0	0	0	1	1	1
1851	1	IC	55	2	4	2	1	0	0	0	0	1	0	0	0	1	0	0	0	0	5	0	0	0	0	0	0	0	1	0	0	0	0	0
1852	0	NC	59	2	3	2	1	0	0	0	0	1	0	0	0	1	0	0	0	0	3	0	0	0	0	0	0	0	1	0	0	0	1	1
1853	0	NC	51	2	4	2	1	0	0	0	0	1	0	0	1	0	0	0	0	0	5	0	0	0	0	0	0	0	1	0	0	0	1	0
1854	0	NC	64	1	3	2	1	0	0	0	0	1	0	0	0	1	0	0	1	0	3	0	1	0	0	0	0	0	0	0	0	1	1	0
1855	0	NC	25	2	4	2	1	0	0	0	0	1	0	0	0	1	0	0	0	0	3	0	1	0	0	0	0	0	0	0	0	0	1	1
1856	0	NC	21	2	4	2	1	0	0	0	0	1	0	0	0	1	0	0	0	0	5	0	0	0	0	0	0	0	1	0	0	0	1	0
1857	0	NC	28	2	4	2	1	0	0	0	0	1	0	0	0	1	0	0	0	0	5	0	0	0	0	0	0	0	1	0	0	0	1	0
1858	0	NC	49	2	4	2	1	0	0	0	0	1	0	0	0	1	0	0	0	0	5	0	0	0	0	0	0	0	1	0	0	0	1	0
1859	0	NC	53	1	4	2	1	0	0	0	0	1	0	0	0	1	0	0	0	0	5	0	0	0	0	0	0	0	1	0	0	0	1	0
1860	1	IC	61	2	4	2	1	0	0	0	0		0	0	0	1	0	0	0	0	5	0	0	0	0	0	0	0	1	0	0	0	1	1
1861	0	DC	34	2	5	2	1	0	0	0	0	0	0	0	0	0	0	1		0	5	0	0	0	0	0	0	0	1	0	0	0	0	0
1862	0	NC	67	2	4	2	1	0	0	0	0	0	0	0	0	1	0	0	0	0	5	0	0	0	0	0	0	0	1	0	0	0	1	0
1863	1	IC	50	1	2	2	1	0	0	0	0	1	0	0	0	1	0	0	0	0	5	0	0	0	0	0	0	0	1	0	0	0	0	0
1864	0	NC	41	2	4	2	1	0	0	0	0	1	0	0	0	1	0	0	0	0	5	0	0	0	0	0	0	0	1	0	0	0	0	0
1865	0	NC	64	2	2	2	1	0	0	0	0	1	0	0	0	1	0	0	0	0	5	0	0	0	0	0	0	0	1	0	0	0	0	0
1866	0	NC	49	1	2	2	1	0	0	0	0		0	0	0	1	0	0	0	0	5	0	0	0	0	0	0	0	1	0	0	0	0	0
1867	0	NC	70	2	1	2	1	0	0	0	0	1	0	0	0	1	0	0	0	0	5	0	0	0	0	0	0	0	1	0	0	0	0	0
1868	0	DC	41	2	4	2	1	0	0	0	0	1	0	0	0	1	0	0	0	0	5	0	0	0	0	0	0	0	1	0	0	0	0	0
1869	0	DC	47	1	4	2	1	0	0	0	0	1	0	0	0	1	0	0	0	0	5	0	0	0	0	0	0	0	1	0	0	0	0	0
1870	0	DC	65	2	1	2	1	0	0	0	0	1	0	0	0	1	0	0	0	0	5	0	0	0	0	0	0	0	1	0	0	0	1	0
1871	0	DC	68	2	2	2	1	0	0	0	0	1	0	0	0	1	0	0	0	0	5	0	0	0	0	0	0	0	1	0	0	0	1	0
1872	0	DC	52	2	3	2	1	0	0	0	0	0	0	0	0	1	0	0	0	0	5	0	0	0	0	0	0	0	1	0	0	0	1	0
1873	0	DC	52	1	3	2	1	0	0	0	0	0	0	0	0	1	0	0	0	0	5	0	0	0	0	0	0	0	1	0	0	0	0	0
1874	1	IC	25	1	4	2	1	0	0	0	0	1	0	0	0	1	0	0	0	0	5	0	0	0	0	0	0	0	1	0	0	0	1	0
1875	0	NC	30	2	4	2	1	0	0	0	0	0	0	0	0	1	0	0	0	0	5	0	0	0	0	0	0	0	1	0	0	0	1	0
1876	0	NC	79	1	2	2	1	0	0	0	1	1	0	0	0	1	0	1	0	0	5	0	0	0	0	0	0	0	1	0	0	0	0	0
1877	0	NC	50	1	2	2	1	1	0	0	0	1	0	0	0	1	0	0	0	0	5	0	0	0	0	0	0	0	1	0	0	0	0	0
1878	0	NC	50	1	2	2	1	0	0	0	0	0	0	0	0	1	0	0	0	0	5	0	0	0	0	0	0	0	1	0	0	0	0	0
1879	0	NC	27	2	4	2	1	0	0	0	0		0	0	0	1	0	0	0	0	5	0	0	0	0	0	0	0	1	0	0	0	0	0
1880	0	DC	42	2	1	2	1	0	0	0	0	1	0	0	0	1	0	0	0	0	5	0	0	0	0	0	0	0	1	0	0	0	0	0
1881	0	DC	49	1	1	2	1	0	0	0	0	1	0	0	0	1	0	0	0	0	5	0	0	0	0	0	0	0	1	0	0	0	0	0
1882	0	DC	70	1	3	2	1	0	0	0	0	1	0	0	0	1	0	0	0	0	5	0	0	0	0	0	0	0	1	0	0	0	0	0
1883	0	DC	35	2	4	2	1	0	0	0	0	1	0	0	0	1	0	0	0	0	5	0	0	0	0	0	0	0	1	0	0	0	0	0
1884	0	DC	33	1	4	2	1	0	0	0	0	0	0	0	0	1	0	0	0	0	5	0	0	0	0	0	0	0	1	0	0	0	0	0
1885	1	IC	43	2	4	2	1	0	0	0	0	1	0	0	0	1	0	0	0	0	5	0	0	0	0	0	0	0	1	0	0	0	1	1
1886	0	NC	53	1	2	2	1	0	0	0	0	1	0	0	1	0	0	0	0	0	5	0	0	0	0	0	0	0	1	0	0	0	0	0
1887	0	NC	47	1	4	2	1	0	0	0	0	1	0	0	1	0	0	0	0	0	5	0	0	0	0	0	0	0	1	0	0	0	0	0
1888	0	NC	41	2	4	2	1	0	0	0	0	1	0	0	0	1	0	0	0	0	5	0	0	0	0	0	0	0	1	0	0	0	1	0
1889	0	NC	61	2	2		1	0	0	0	0	1	0	0	0	1	0	0	0	0	5	0	0	0	0	0	0	0	0	0	0	0	0	0
1890	0	NC	28	2	4	2	1	0	0	0	0	1	0	0	0	1	0	0	0	0	5	0	0	0	0	0	0	0	1	0	0	0	1	0
1891	0	DC	75	2	1	2	1	0	0	0	0	1	0	0	0	1	0	0	0	0	5	0	0	0	0	0	0	0	1	0	0	0	0	0
1892	0	DC	32	2	4	2	1	0	0	0	0	1	0	0	0	1	0	0	0	0	5	0	0	0	0	0	0	0	1	0	0	0	1	0
1893	0	DC	71	2	1	2	1	0	0	0	0	1	0	0	0	1	0	0	0	0	5	0	0	0	0	0	0	0	1	0	0	0	1	0
1894	0	DC	32	2	4	2	1	0	0	0	0	0	0	0	0	1	0	0	0	0	5	0	0	0	0	0	0	0	1	0	0	0	0	0
1895	0	DC	56	1	2	2	1	0	0	0	0	1	0	0	0	1	0	0	0	0	5	0	0	0	0	0	0	0	1	0	0	0	0	0
1896	1	IC	47	1	4	2	1	0	0	0	0		0	0	0	1	0	0	0	0	5	0	0	0	0	0	0	0	1	0	0	0	0	0
1897	0	NC	67	2	2	2	1	0	0	0	0	1	0	0	0	1	0	0	0	0	5	0	0	0	0	0	0	0	1	0	0	0	0	0
1898	0	NC	34	2	3	2	1	0	0	0	0	1	0	0	0	1	0	0	0	0	5	0	0	0	0	0	0	0	1	0	0	0	0	0
1899	0	NC	31	2	4	2	1	0	0	0	0	1	0	0	0	1	0	0	0	0	5	0	0	0	0	0	0	0	1	0	0	0	0	0
1900	0	NC	25	2	4	2	1	0	0	0	0	1	0	0	0	1	0	0	0	0	5	0	0	0	0	0	0	0	1	0	0	0	0	0
1901	0	DC	77	1	4	4	1	0	0	0	0	1	0	0	0	0	0	1	0	0	5	0	0	0	0	0	0	0	0	0	0	0	0	0
1902	0	DC	28	2	4	2	1	0	0	0	0	1	0	0	0	1	0	0	0	0	5	0	0	0	0	0	0	0	1	0	0	0	0	0
1903	0	DC	69	2	3	2	1	0	0	0	0	1	0	0	0	1	0	0	0	0	5	0	0	0	0	0	0	0	1	0	0	0	0	0
1904	0	DC	23	1	4	2	1	0	0	0	0	1	0	0	0	1	0	0	0	0	5	0	0	0	0	0	0	0	0	0	0	0	1	0
1905	0	DC	34	1	4	2	1	0	0	0	0	1	0	0	0	1	0	0	0	0		0	0	0	0	0	0	0	1	0	0	0	0	0
1906	0	NC	31	2	4	2	1	0	0	0	0	1	0	0	1	1	0	0	0	0	5	0	0	0	0	0	0	0	1	0	0	0	0	0
1907	0	NC	27	2	4	2	1	0	0	0	0	1	0	0	1	1	0	0	0	0	5	0	0	0	0	0	0	0	1	0	0	0	0	0
1908	0	NC	38	2	4	2	1	0	0	0	0	1	0	0	0	1	0	0	0	0	5	0	0	0	0	0	0	0	1	0	0	0	1	0
1909	0	NC	30	2	4	2	1	0	0	0	0	1	0	0	0	1	0	0	0	0	5	0	0	0	0	0	0	0	0	0	0	0	1	0
1910	0	NC	37	1	3	2	1	0	0	0	0	1	0	0	0	1	0	0	0	0	5	0	0	0	0	0	0	0	1	0	0	0	0	0
1911	0	DC	37	2	4	2	1	0	0	0	0	1	0	0	0	1	0	0	0	0	5	0	0	0	0	0	0	0	1	0	0	0	0	0
1912	0	DC	51	2	4	2	1	0	0	0	0	0	0	0	0	1	0	0	0	0	5	0	0	0	0	0	0	0	1	0	0	0	0	0
1913	0	DC	22	2	4	2	1	0	0	0	0	1	0	0	0	1	0	0	0	0	5	0	0	0	0	0	0	0	1	0	0	0	0	0
1914	0	DC	30	1	4	2	1	0	0	0	0	1	0	0	0	1	0	0	0	0	5	0	0	0	0	0	0	0	1	0	0	0	0	0
1915	0	DC	38	1	4	2	1	0	0	0	0	1	0	0	0	1	0	0	0	0	5	0	0	0	0	0	0	0	1	0	0	0	1	0
1916	1	IC	50	2	4	2	1	0	0	0	0	1	0	0	0	1	0	0	0	0	5	0	0	0	0	0	0	0	0	0	0	0	1	0
1917	0	NC	27	2	4	2	1	0	0	0	0	1	0	0	0	1	0	0	0	0	5	0	0	1	0	0	0	0	1	0	0	0	0	0
1918	0	NC	59	1	2	4	0	0	0	0	1	0	0	0	0	0	0	1	0	0	5	0	0	0	0	0	0	0	1	0	0	0	0	0
1919	0	NC	25	1	4	2	1	0	0	0	0	1	0	0	0	1	0	0	0	0	5	0	0	0	0	0	0	0	1	0	0	0	0	0
1920	0	NC	45	2	2	4	0	0	0	0	1	0	0	0	0	0	0	1	0	0	5	0	0	0	0	0	0	0	1	0	0	0	0	0
1921	0	NC	59	2	3	4	0	0	0	0	1	0	0	0	0	0	0	1	0	0	5	0	0	0	0	0	0	0	1	0	0	0	0	0
1922	0	DC	41	2	4	2	1	0	0	0	0	1	0	0	0	1	0	0	0	0	5	0	0	0	0	0	0	0	1	0	0	0	1	0
1923	0	DC	66	2	3	2	1	0	0	0	0	1	0	0	0	1	0	0	0	0	5	0	0	0	0	0	0	0	1	0	0	0	0	0
1924	0	DC	43	2	4	2	1	0	0	0	0	1	0	0	0	1	0	0	0	0	5	0	0	0	0	0	0	0	1	0	0	0	0	0
1925	0	DC	34	2	4	2	1	0	0	0	0	1	0	0	0	1	0	0	0	0	5	0	0	0	0	0	0	0	1	0	0	0	0	0
1926	0	DC	61	2	3	2	1	0	0	0	0	1	0	0	0	1	0	0	0	0	5	0	0	0	0	0	0	0	1	0	0	0	0	0
1927	1	IC	61	2	4	2	1	0	0	0	0	1	0	0	0	1	0	0	0	0	5	0	0	0	0	0	0	0	1	0	0	0	0	0
1928	0	NC	27	2	4	2	1	0	0	0	0	1	0	0	0	1	0	0	0	0	5	0	0	0	0	0	0	0	1	0	0	0	0	0
1929	0	NC	46	2	4	2	1	0	0	0	0	0	0	0	0	1	0	0	0	0	5	0	0	0	0	0	0	0	1	0	0	0	0	0
1930	0	NC	64	2	2	2	1	0	0	0	0	1	0	0	0	1	0	0	0	0	5	0	0	0	0	0	0	0	1	0	0	0	0	0
1931	0	NC	26	1	4	2	1	0	0	0	0	1	0	0	0	1	0	0	0	0	5	0	0	0	0	0	0	0	1	0	0	0	0	0
1932	0	NC	17	1	4	2	1	0	0	0	0	1	0	0	0	1	0	0	0	0	5	0	0	0	0	0	0	0	1	0	0	0	0	0
1933	0	DC	58	2	3	2	1	0	0	0	0	1	0	0	0	1	0	0	0		5	0	0	0	0	0	0	0	1	0	0	0	0	0
1934	0	DC	28	1	4	2	1	0	0	0	0	1	0	0	0	1	0	0	0	0	5	0	0	0	0	0	0	0	1	0	0	0	0	0
1935	0	DC	67	1	4	2	1	0	0	0	1	0	0	0	0	1	0	0	0	0	5	0	0	0	0	0	0	0	1	0	0	0	0	0
1936	0	NC	51	1	4	4	0	0	0	0	1	0	0	0	0	0	0	1	0	0	5	0	0	0	0	0	0	0	1	0	0	0	0	0
1937	0	NC	36	1	4	2	1	0	0	0	0	1	0	0	0	1	0	0	0	0	5	0	0	0	0	0	0	0	1	0	0	0	0	0
1938	0	NC	47	2	4	4	0	0	0	0	1	0	0	0	0	0	0	1	0	0	5	0	0	0	0	0	0	0	1	0	0	0	0	0
1939	0	DC	35	2	4	2	1	0	0	0	0	1	0	0	0	1	0	0	0	0	5	0	0	0	0	0	0	0	1	0	0	0	1	0
1940	0	DC	35	1	4	4	0	0	0	0	1	0	0	0	0	0	0	1	0	0	5	0	0	0	0	0	0	0	1	0	0	0	0	0
1941	0	DC	70	1	2	2	1	0	0	0	0	1	0	0	0	1	0	0	0	0	5	0	0	0	0	0	0	0	1	0	0	0	1	0
1942	0	DC	65	2	4	2	1	0	0	0	0	1	0	0	0	1	0	0	0	0	5	0	0	0	0	0	0	0	1	0	0	0	0	0
1943	0	DC	28	2	6	2	1	0	0	0	0	1	0	0	0	1	0	0	0	0	5	0	0	0	0	0	0	0	1	0	0	0	0	0
1944	1	IC	66	1	4	2	1	0	0	0	0	1	0	0	0	1	0	0	0	0	5	0	0	0	0	0	0	0	1	0	0	0	0	0
1945	0	NC	63	2	4	2	1	0	0	0	0	1	0	0	1	0	0	0	0	0	5	0	0	0	0	0	0	0	1	0	0	0	0	0
1946	0	NC	41	2	3	4	0	0	0	0	1	0	0	0	0	0	0	1	0	0	5	0	0	0	0	0	0	0	1	0	0	0	0	0
1947	0	NC	29	2	4	2	1	0	0	0	0	1	0	0	0	1	0	0	0	0	5	0	0	0	0	0	0	0	1	0	0	0	0	0
1948	0	NC	69	2	1	2	1	0	0	0	0	1	0	0	1	0	0	0	0	0	5	0	0	0	0	0	0	0	1	0	0	0	0	0
1949	0	NC	43	2	4	2	1	0	0	0	0	1	0	0	0	1	0	0	0	0	5	0	0	0	0	0	0	0	1	0	0	0	0	0
1950	0	NC	43	2	4	2	1	0	0	0	0	1	0	0	0	1	0	0	0	0	5	0	0	0	0	0	0	0	1	0	0	0	0	0
1951	0	DC	66	2	4	2	1	0	0	0	0	1	0	0	0	1	0	0	0	0	5	0	0	0	0	0	0	0	1	0	0	0	0	0
1952	0	DC	57	2	4	2	0	0	0	0	0	1	0	0	0	1	0	0	0	0	5	0	0	0	0	0	0	0	1	0	0	0	0	0
1953	0	DC	48	2	3	2	1	0	0	0	0	0	0	0	0	1	0	0	0	0	5	0	0	0	0	0	0	0	0	0	0	0	0	0
1954	0	NC	42	2	4	2	1	0	0	0	0	1	0	0	0	1	0	0	0	0	5	0	0	0	0	0	0	0	1	0	0	0	0	0
1955	0	NC	76	2	3	2	1	0	0	0	0	1	0	0	0	1	0	0	0	0	5	0	0	0	0	0	0	0	1	0	0	0	0	0
1956	0	NC	73	2	3	2	1	0	0	0	0	1	0	0	0	1	0	0	0	0	5	0	0	0	0	0	0	0	1	0	0	0	0	0
1957	0	NC	45	2	4	2	0	0	0	0	0	0	0	0	0	1	0	0	0	0	5	0	0	0	0	0	0	0	1	0	0	0	0	0
1958	0	NC	51	1	3	2	1	0	0	0	0	1	0	0	0	1	0	0	0	0	5	0	0	0	0	0	0	0	1	0	0	0	0	0
1959	0	DC	36	2	3	2	1	0	0	0	0	1	0	0	0	1	0	0	0	0	5	0	0	0	0	0	0	0	1	0	0	0	0	0
1960	0	DC	25	1	4	2	1	0	0	0	0	1	0	0	0	1	0	0	0	0	5	0	0	0	0	0	0	0	1	0	0	0	0	0
1961	0	DC	35	1	4	2	1	0	0	0	0	1	0	0	0	1	0	0	0	0	5	0	0	0	0	0	0	0	1	0	0	0	0	0
1962	0	DC	65	2	3	2	1	0	0	0	0	1	0	0	0	1	0	0	0	0	5	0	0	0	0	0	0	0	1	0	0	0	0	0
1963	0	DC	18	2	3	2	1	0	0	0	0	1	0	0	1	1	0	0	0	0	5	0	0	0	0	0	0	0	1	0	0	0	0	0
1964	1	IC	66	1	3	2	1	0	0	0	0	0	0	0	0	1	0	0	0	0	5	0	0	0	0	0	0	0	1	0	0	0	0	0
1965	0	NC	17	2	4	2	1	0	0	0	0	1	0	0	0	1	0	0	0	0	5	0	0	0	0	0	0	0	1	0	0	0	0	0
1966	0	NC	40	2	4	2	1	0	0	0	0	0	0	0	0	1	0	0	0	0	5	0	0	0	0	0	0	0	1	0	0	0	0	0
1967	0	NC	66	2	2	2	1	0	0	0	1	0	0	1	0	1	0	0	0	0	5	0	0	0	0	0	0	0	1	0	0	0	0	0
1968	0	NC	51	2	4	2	1	0	0	0	0	1	0	0	0	1	0	0	0	0	5	0	0	0	0	0	0	0	1	0	0	0	0	0
1969	0	NC	43	2	3	2	1	0	0	0	0	0	0	0	0	1	0	1	0	0	5	0	0	0	0	0	0	0	1	0	0	0	0	0
1970	0	DC	47	1	4	2	1	0	0	0	0	1	0	0	0	1	0	0	0	0	5	0	0	0	0	0	0	0	1	0	0	0	0	0
1971	0	DC	34	2	4	2	1	0	0	0	0	1	0	0	0	1	0	0	0	0	5	0	0	0	0	0	0	0	1	0	0	0	0	0
1972	0	DC	14	2	3	2	1	0	0	0	0	1	0	0	0	1	0	0	0	0	5	0	0	0	0	0	0	0	1	0	0	0	0	0
1973	0	DC	57	2	3	2	1	0	0	0	0	1	0	0	0	1	0	0	0	0	5	0	0	0	0	0	0	0	0	0	0	0	0	0
1974	0	DC	46	1	3	2	1	0	0	0	0	1	0	0	0	1	0	0	0	0	5	0	0	0	0	0	0	0	0	0	0	0	0	0
1975	1	IC	38	1	4	2	1	0	0	0	0		0	0	0	1	0	0	0	0	5	0	0	0	0	0	0	0	1	0	0	0	1	1
1976	0	NC	38	2	4	2	1	0	0	0	0	1	0	0	0	1	0	0	0	0	5	0	0	0	0	0	0	0	1	0	0	0	1	0
1977	0	NC	35	2	4	4	0	0	0	0	1	0	0	0	0	0	0	1	0	0	5	0	0	0	0	0	0	0	1	0	0	0	0	0
1978	0	NC	28	2	4	2	1	0	0	0	0	1	0	0	0	1	0	0	0	0	5	0	0	0	0	0	0	0	1	0	0	0	1	0
1979	0	NC	41	1	3	4	0	0	0	0	1	0	0	0	0	0	0	1	0	0	5	0	0	0	0	0	0	0	1	0	0	0	0	0
1980	0	NC	68	1	2	4	0	0	0	0	1	0	0	0	0	0	0	1	0	0	5	0	0	0	0	0	0	0	1	0	0	0	0	0
1981	0	DC	55	2	4	4	0	0	0	0	1	0	0	0	0	0	0	1	0	0	5	0	0	0	0	0	0	0	1	0	0	0	0	0
1982	0	DC	59	1	3	4	0	0	0	0	1	0	0	0	0	0	0	1	0	0	5	0	0	0	0	0	0	0	1	0	0	0	0	0
1983	0	DC	51	2	4	2	1	0	0	0	0	1	0	0	1	0	0	0	0	0	5	0	0	0	0	0	0	0	1	0	0	0	0	0
1984	0	DC	31	2	4	2	1	0	0	0	0	1	0	0	1	0	0	0	0	0	5	0	0	0	0	0	0	0	1	0	0	0	0	0
1985	0	DC	52	2	4	2	1	0	0	0	0	1	0	0	1	0	0	0	0	0	5	0	0	0	0	0	0	0	1	0	0	0	0	0
1986	1	IC	15	2	4	2	1	0	0	0	0	1	0	0	0	1	0	0	0	0	5	0	0	0	0	0	0	0	1	0	0	0	1	1
1987	0	NC	36	2	4	2	1	0	0	0	0	1	0	0	0	1	0	0	0	0	5	0	0	0	0	0	0	0	1	0	0	0	0	0
1988	0	NC	56	2	3	2	1	0	0	0	0	1	0	0	0	1	0	0	0	0	5	0	0	0	0	0	0	0	1	0	0	0	1	0
1989	0	NC	30	2	4	2	1	0	0	0	0	1	0	0	0	1	0	0	0	0	5	0	0	0	0	0	0	0	1	0	0	0	1	0
1990	0	NC	71	1	3	2	1	0	0	0	0	1	0	0	1	0	0	0	0	0	5	0	0	0	0	0	0	0	1	0	0	0	0	0
1991	0	NC	37	2	4	2	1	0	0	0	0	1	0	0	0	1	0	0	0	0	5	0	0	0	0	0	0	0	1	0	0	0	1	0
1992	0	DC	67	1	3	4	0	0	0	0	1	0	0	0	0	0	0	1	0	0	5	0	0	0	0	0	0	0	0	0	0	0	0	0
1993	0	DC	38	1	4	2	1	0	0	0	0	1	0	0	1	0	0	0	0	0	5	0	0	0	0	0	0	0	1	0	0	0	0	0
1994	0	DC	37	2	3	2	1	0	0	0	0	1	0	0	1	0	0	0	0	0	5	0	0	0	0	0	0	0	1	0	0	0	0	0
1995	0	DC	60	1	3	2	1	0	0	0	0	1	0	0	0	1	0	0	0	0	5	0	0	0	0	0	0	0	1	0	0	0	1	0
1996	1	IC	69	2	2	2	0	0	0	0	0	1	0	0	0	1	0	0	0	0	5	0	0	0	0	0	0	0	1	0	0	0	1	1
1997	0	NC	55	2	3	2	1	0	0	0	0	1	0	0	0	1	0	0	0	0	5	0	0	0	0	0	0	0	1	0	0	0	1	0
1998	0	NC	63	1	3	2	1	0	0	0	0	1	0	0	0	1	0	0	0	0	5	0	0	0	0	0	0	0	1	0	0	0	1	0
1999	0	NC	49	1	3	2	0	0	0	0	0	1	0	0	1	0	0	0	0	0	5	0	0	0	0	0	0	0	1	0	0	0	0	0
[truncated: 861 more rows]
